# Supplementary material for: catena-Poly[[trimethyl­tin(IV)]-μ-1,2,3-benzotriazol-1-ido-κ2 N 1:N 3]
Source: Acta Crystallogr Sect E Struct Rep Online. 2012 Jan 18;68(Pt 2):m169. doi: 10.1107/S1600536811055176 (PMC3274898; doi:10.1107/S1600536811055176)
Supplement: Supplementary file 1 [file e-68-0m169-sup1.cif]

##############################################################################
#                                                                            #
# This CIF contains the data in a paper accepted for publication in          #
# Acta Crystallographica Section E. It conforms to the requirements of       #
# Notes for Authors for Acta Crystallographica Section E, and has been       #
# peer reviewed under the auspices of the IUCr Commission on Journals.       #
#                                                                            #
# Full details of the Crystallographic Information File format               #
# are given in the paper "The Crystallographic Information File (CIF):       #
# a New Standard Archive File for Crystallography" by S. R. Hall, F. H.      #
# Allen and I. D. Brown [Acta Cryst. (1991), A47, 655-685].                  #
#                                                                            #
# The current version of the core CIF dictionary is obtainable from          #
# ftp://ftp.iucr.org/pub/cif_core.dic.                                       #
#                                                                            #
# Software is freely available for graphical display of the structure(s)     #
# in this CIF. For information consult the CIF software page                 #
# http://www.iucr.org/resources/cif/software.                                #
#                                                                            #
# This file may be used for bona fide research purposes within the           #
# scientific community so long as proper attribution is given to the journal # 
# article from which it was obtained.                                        #
#                                                                            #
##############################################################################
data_I
_audit_creation_method     SHELXL-97
_chemical_name_systematic
;
<i>catena</i>-Poly[[trimethyltin(IV)]-\m-1,2,3-benzotriazol-1-ido-
\k^2^<i>N</i>^1^:<i>N</i>^3^]
;
_chemical_name_common     ?
_chemical_formula_moiety     'C9 H13 N3 Sn'
_chemical_formula_sum     'C9 H13 N3 Sn'
_chemical_formula_iupac     '[Sn (C H3)3 (C6 H4 N3)]'
_chemical_formula_weight     281.93
_chemical_melting_point     ?
_symmetry_cell_setting     orthorhombic
_symmetry_space_group_name_H-M     'P n a 21'
_symmetry_space_group_name_Hall     'P 2c -2n'
loop_
    _symmetry_equiv_pos_as_xyz
    'x, y, z'
    '-x, -y, z+1/2'
    'x+1/2, -y+1/2, z'
    '-x+1/2, y+1/2, z+1/2'
_cell_length_a     14.8168(14)
_cell_length_b     10.6687(9)
_cell_length_c     7.3518(7)
_cell_angle_alpha     90.00
_cell_angle_beta     90.00
_cell_angle_gamma     90.00
_cell_volume     1162.14(18)
_cell_formula_units_Z     4
_cell_measurement_reflns_used     2591
_cell_measurement_theta_min     2.25
_cell_measurement_theta_max     28.119
_cell_measurement_temperature     298(2)
_exptl_crystal_description     block
_exptl_crystal_colour     red
_exptl_crystal_size_max     0.48
_exptl_crystal_size_mid     0.41
_exptl_crystal_size_min     0.35
_exptl_crystal_density_diffrn     1.611
_exptl_crystal_density_meas     ?
_exptl_crystal_density_method     'not measured'
_exptl_crystal_F_000     552
_exptl_absorpt_coefficient_mu     2.162
_exptl_absorpt_correction_type     multi-scan
_exptl_absorpt_process_details     '(SADABS; Sheldrick, 2008)'
_exptl_absorpt_correction_T_min     0.4235
_exptl_absorpt_correction_T_max     0.5183
_exptl_special_details     ?
_diffrn_ambient_temperature     298(2)
_diffrn_radiation_type     MoK\a
_diffrn_radiation_wavelength     0.71073
_diffrn_radiation_source     'fine-focus sealed tube'
_diffrn_radiation_monochromator     graphite
_diffrn_measurement_device_type     'Bruker SMART 1000 CCD area-detector'
_diffrn_measurement_method     'phi and omega scans'
_diffrn_detector_area_resol_mean     ?
_diffrn_reflns_number     5549
_diffrn_reflns_av_R_equivalents     0.0307
_diffrn_reflns_av_sigmaI/netI     0.0310
_diffrn_reflns_theta_min     2.35
_diffrn_reflns_theta_max     25.02
_diffrn_reflns_theta_full     25.02
_diffrn_measured_fraction_theta_max     1.000
_diffrn_measured_fraction_theta_full     1.000
_diffrn_reflns_limit_h_min     -15
_diffrn_reflns_limit_h_max     17
_diffrn_reflns_limit_k_min     -12
_diffrn_reflns_limit_k_max     12
_diffrn_reflns_limit_l_min     -7
_diffrn_reflns_limit_l_max     8
_diffrn_standards_number     ?
_diffrn_standards_interval_count     ?
_diffrn_standards_interval_time     ?
_diffrn_standards_decay_%     ?
_reflns_number_total     1920
_reflns_number_gt     1253
_reflns_threshold_expression     I>2sigma(I)
_refine_ls_structure_factor_coef     Fsqd
_refine_ls_matrix_type     full
_refine_ls_R_factor_all     0.0534
_refine_ls_R_factor_gt     0.0295
_refine_ls_wR_factor_gt     0.0876
_refine_ls_wR_factor_ref     0.1368
_refine_ls_goodness_of_fit_ref     1.000
_refine_ls_restrained_S_all     0.999
_refine_ls_number_reflns     1920
_refine_ls_number_parameters     122
_refine_ls_number_restraints     1
_refine_ls_hydrogen_treatment     constr
_refine_ls_weighting_scheme     calc
_refine_ls_weighting_details
         'calc w=1/[\s^2^(Fo^2^)+(0.0835P)^2^+1.6416P] where P=(Fo^2^+2Fc^2^)/3'
_atom_sites_solution_hydrogens     geom
_atom_sites_solution_primary     direct
_atom_sites_solution_secondary     difmap
_refine_ls_shift/su_max     0.002
_refine_ls_shift/su_mean     0.000
_refine_diff_density_max     0.491
_refine_diff_density_min     -0.492
_refine_ls_extinction_method     'SHELXL97 (Sheldrick, 2008)'
_refine_ls_extinction_coef     0.025(2)
_refine_ls_extinction_expression
                                  'Fc^*^=kFc[1+0.001xFc^2^\l^3^/sin(2\q)]^-1/4^'
_refine_ls_abs_structure_details     'Flack (1983), 801 Fiedel pairs'
_refine_ls_abs_structure_Flack     -0.11(13)
loop_
    _atom_type_symbol
    _atom_type_description
    _atom_type_scat_dispersion_real
    _atom_type_scat_dispersion_imag
    _atom_type_scat_source
    'C' 'C' 0.0033 0.0016
                         'International Tables Vol C Tables 4.2.6.8 and 6.1.1.4'
    'H' 'H' 0.0000 0.0000
                         'International Tables Vol C Tables 4.2.6.8 and 6.1.1.4'
    'N' 'N' 0.0061 0.0033
                         'International Tables Vol C Tables 4.2.6.8 and 6.1.1.4'
    'O' 'O' 0.0106 0.0060
                         'International Tables Vol C Tables 4.2.6.8 and 6.1.1.4'
    'Sn' 'Sn' -0.6537 1.4246
                         'International Tables Vol C Tables 4.2.6.8 and 6.1.1.4'
_computing_data_collection     'SMART (Siemens, 1996)'
_computing_cell_refinement     'SAINT (Siemens, 1996)'
_computing_data_reduction     'SAINT (Siemens, 1996)'
_computing_structure_solution     'SHELXS97 (Sheldrick, 2008)'
_computing_structure_refinement     'SHELXL97 (Sheldrick, 2008)'
_computing_molecular_graphics     'SHELXTL (Sheldrick, 2008)'
_computing_publication_material     'SHELXTL (Sheldrick, 2008)'
loop_
    _atom_site_type_symbol
    _atom_site_label
    _atom_site_fract_x
    _atom_site_fract_y
    _atom_site_fract_z
    _atom_site_U_iso_or_equiv
    _atom_site_adp_type
    _atom_site_calc_flag
    _atom_site_refinement_flags
    _atom_site_occupancy
    _atom_site_symmetry_multiplicity
    _atom_site_disorder_assembly
    _atom_site_disorder_group
    N N1 0.1848(6) 0.4850(7) 0.0322(11) 0.065(2) Uani d . 1 1 . .
    Sn Sn1 0.25035(3) 0.15544(4) 0.3757(6) 0.0479(3) Uani d . 1 1 . .
    C C4 -0.0362(7) 0.3651(9) -0.123(2) 0.081(3) Uani d . 1 1 . .
    H H4 -0.0862 0.3824 -0.1949 0.097 Uiso calc R 1 1 . .
    C C5 0.0335(6) 0.4485(8) -0.120(2) 0.075(3) Uani d . 1 1 . .
    H H5 0.0331 0.5201 -0.1917 0.090 Uiso calc R 1 1 . .
    N N3 0.1867(5) 0.3116(7) 0.1954(13) 0.067(2) Uani d . 1 1 . .
    C C6 0.1055(7) 0.4217(8) -0.0033(13) 0.061(2) Uani d . 1 1 . .
    C C7 0.3625(7) 0.2679(9) 0.4423(16) 0.079(3) Uani d . 1 1 . .
    H H7A 0.4164 0.2180 0.4382 0.118 Uiso calc R 1 1 . .
    H H7B 0.3549 0.3014 0.5625 0.118 Uiso calc R 1 1 . .
    H H7C 0.3673 0.3354 0.3565 0.118 Uiso calc R 1 1 . .
    C C1 0.1073(7) 0.3123(8) 0.0980(14) 0.060(2) Uani d . 1 1 . .
    C C9 0.1374(7) 0.1572(11) 0.555(2) 0.102(5) Uani d . 1 1 . .
    H H9A 0.1208 0.2423 0.5812 0.152 Uiso calc R 1 1 . .
    H H9B 0.1530 0.1152 0.6662 0.152 Uiso calc R 1 1 . .
    H H9C 0.0875 0.1149 0.4987 0.152 Uiso calc R 1 1 . .
    N N2 0.2332(6) 0.4168(8) 0.1502(15) 0.067(2) Uani d . 1 1 . .
    C C8 0.2505(6) 0.0421(12) 0.139(2) 0.076(4) Uani d . 1 1 . .
    H H8A 0.3055 0.0554 0.0726 0.115 Uiso calc R 1 1 . .
    H H8B 0.2000 0.0640 0.0637 0.115 Uiso calc R 1 1 . .
    H H8C 0.2462 -0.0445 0.1732 0.115 Uiso calc R 1 1 . .
    C C2 0.0372(9) 0.2279(11) 0.0931(19) 0.085(4) Uani d . 1 1 . .
    H H2 0.0384 0.1557 0.1639 0.102 Uiso calc R 1 1 . .
    C C3 -0.0351(10) 0.2533(11) -0.020(2) 0.088(4) Uani d . 1 1 . .
    H H3 -0.0828 0.1969 -0.0286 0.106 Uiso calc R 1 1 . .
loop_
    _atom_site_aniso_label
    _atom_site_aniso_U_11
    _atom_site_aniso_U_22
    _atom_site_aniso_U_33
    _atom_site_aniso_U_12
    _atom_site_aniso_U_13
    _atom_site_aniso_U_23
    N1 0.074(5) 0.059(5) 0.062(6) 0.000(4) 0.001(4) 0.014(4)
    Sn1 0.0570(4) 0.0380(4) 0.0489(4) 0.0003(2) 0.0018(3) 0.0109(3)
    C4 0.083(7) 0.084(7) 0.075(7) 0.001(6) -0.009(9) 0.004(8)
    C5 0.082(6) 0.068(6) 0.075(7) 0.001(5) 0.004(9) 0.020(7)
    N3 0.073(5) 0.058(5) 0.069(6) 0.001(4) 0.001(5) 0.013(4)
    C6 0.073(6) 0.057(5) 0.054(6) 0.005(5) 0.003(5) 0.001(5)
    C7 0.097(7) 0.054(6) 0.086(8) 0.002(5) -0.018(6) 0.012(5)
    C1 0.067(6) 0.053(5) 0.060(7) -0.005(5) -0.002(5) 0.004(5)
    C9 0.083(8) 0.103(10) 0.119(12) 0.018(6) 0.022(9) 0.042(8)
    N2 0.087(6) 0.040(4) 0.073(7) -0.001(4) -0.009(5) 0.015(4)
    C8 0.096(9) 0.053(6) 0.080(9) -0.003(4) -0.020(6) -0.018(5)
    C2 0.087(7) 0.073(7) 0.094(10) -0.005(6) -0.002(8) 0.018(7)
    C3 0.078(7) 0.075(8) 0.112(11) -0.010(6) -0.009(8) 0.008(7)
loop_
    _geom_bond_atom_site_label_1
    _geom_bond_atom_site_label_2
    _geom_bond_site_symmetry_2
    _geom_bond_distance
    _geom_bond_publ_flag
    N1 N2 . 1.340(11) ?
    N1 C6 . 1.380(12) ?
    N1 Sn1 4_554 2.356(8) ?
    Sn1 C7 . 2.107(10) ?
    Sn1 C8 . 2.120(13) ?
    Sn1 C9 . 2.131(13) ?
    Sn1 N3 . 2.329(8) ?
    Sn1 N1 4_545 2.356(8) ?
    C4 C5 . 1.364(12) ?
    C4 C3 . 1.411(16) ?
    C4 H4 . 0.9300 ?
    C5 C6 . 1.397(15) ?
    C5 H5 . 0.9300 ?
    N3 N2 . 1.359(11) ?
    N3 C1 . 1.376(12) ?
    C6 C1 . 1.385(12) ?
    C7 H7A . 0.9600 ?
    C7 H7B . 0.9600 ?
    C7 H7C . 0.9600 ?
    C1 C2 . 1.375(13) ?
    C9 H9A . 0.9600 ?
    C9 H9B . 0.9600 ?
    C9 H9C . 0.9600 ?
    C8 H8A . 0.9600 ?
    C8 H8B . 0.9600 ?
    C8 H8C . 0.9600 ?
    C2 C3 . 1.384(19) ?
    C2 H2 . 0.9300 ?
    C3 H3 . 0.9300 ?
loop_
    _geom_angle_atom_site_label_1
    _geom_angle_atom_site_label_2
    _geom_angle_atom_site_label_3
    _geom_angle_site_symmetry_1
    _geom_angle_site_symmetry_3
    _geom_angle
    _geom_angle_publ_flag
    N2 N1 C6 . . 108.2(7) ?
    N2 N1 Sn1 . 4_554 121.1(6) ?
    C6 N1 Sn1 . 4_554 129.2(6) ?
    C7 Sn1 C8 . . 121.0(5) ?
    C7 Sn1 C9 . . 118.1(6) ?
    C8 Sn1 C9 . . 120.9(5) ?
    C7 Sn1 N3 . . 92.5(3) ?
    C8 Sn1 N3 . . 86.6(5) ?
    C9 Sn1 N3 . . 91.6(4) ?
    C7 Sn1 N1 . 4_545 90.3(4) ?
    C8 Sn1 N1 . 4_545 87.7(5) ?
    C9 Sn1 N1 . 4_545 91.4(4) ?
    N3 Sn1 N1 . 4_545 174.3(4) ?
    C5 C4 C3 . . 122.3(11) ?
    C5 C4 H4 . . 118.9 ?
    C3 C4 H4 . . 118.9 ?
    C4 C5 C6 . . 117.1(10) ?
    C4 C5 H5 . . 121.5 ?
    C6 C5 H5 . . 121.5 ?
    N2 N3 C1 . . 107.6(8) ?
    N2 N3 Sn1 . . 121.6(6) ?
    C1 N3 Sn1 . . 130.2(6) ?
    N1 C6 C1 . . 107.1(9) ?
    N1 C6 C5 . . 131.8(9) ?
    C1 C6 C5 . . 121.1(9) ?
    Sn1 C7 H7A . . 109.5 ?
    Sn1 C7 H7B . . 109.5 ?
    H7A C7 H7B . . 109.5 ?
    Sn1 C7 H7C . . 109.5 ?
    H7A C7 H7C . . 109.5 ?
    H7B C7 H7C . . 109.5 ?
    N3 C1 C2 . . 131.0(9) ?
    N3 C1 C6 . . 107.5(8) ?
    C2 C1 C6 . . 121.5(10) ?
    Sn1 C9 H9A . . 109.5 ?
    Sn1 C9 H9B . . 109.5 ?
    H9A C9 H9B . . 109.5 ?
    Sn1 C9 H9C . . 109.5 ?
    H9A C9 H9C . . 109.5 ?
    H9B C9 H9C . . 109.5 ?
    N1 N2 N3 . . 109.6(8) ?
    Sn1 C8 H8A . . 109.5 ?
    Sn1 C8 H8B . . 109.5 ?
    H8A C8 H8B . . 109.5 ?
    Sn1 C8 H8C . . 109.5 ?
    H8A C8 H8C . . 109.5 ?
    H8B C8 H8C . . 109.5 ?
    C3 C2 C1 . . 118.2(11) ?
    C3 C2 H2 . . 120.9 ?
    C1 C2 H2 . . 120.9 ?
    C2 C3 C4 . . 119.7(12) ?
    C2 C3 H3 . . 120.1 ?
    C4 C3 H3 . . 120.1 ?
loop_
    _geom_torsion_atom_site_label_1
    _geom_torsion_atom_site_label_2
    _geom_torsion_atom_site_label_3
    _geom_torsion_atom_site_label_4
    _geom_torsion_site_symmetry_1
    _geom_torsion_site_symmetry_2
    _geom_torsion_site_symmetry_3
    _geom_torsion_site_symmetry_4
    _geom_torsion
    _geom_torsion_publ_flag
    C3 C4 C5 C6 . . . . -2.8(17) ?
    C7 Sn1 N3 N2 . . . . 10.1(9) ?
    C8 Sn1 N3 N2 . . . . -110.8(9) ?
    C9 Sn1 N3 N2 . . . . 128.3(9) ?
    C7 Sn1 N3 C1 . . . . -179.4(10) ?
    C8 Sn1 N3 C1 . . . . 59.7(9) ?
    C9 Sn1 N3 C1 . . . . -61.2(10) ?
    N2 N1 C6 C1 . . . . 0.1(11) ?
    Sn1 N1 C6 C1 4_554 . . . 166.2(7) ?
    N2 N1 C6 C5 . . . . -177.5(11) ?
    Sn1 N1 C6 C5 4_554 . . . -11.5(16) ?
    C4 C5 C6 N1 . . . . -179.9(10) ?
    C4 C5 C6 C1 . . . . 2.7(15) ?
    N2 N3 C1 C2 . . . . 179.6(12) ?
    Sn1 N3 C1 C2 . . . . 8.2(19) ?
    N2 N3 C1 C6 . . . . -1.6(12) ?
    Sn1 N3 C1 C6 . . . . -173.1(7) ?
    N1 C6 C1 N3 . . . . 0.9(11) ?
    C5 C6 C1 N3 . . . . 178.9(10) ?
    N1 C6 C1 C2 . . . . 179.8(11) ?
    C5 C6 C1 C2 . . . . -2.2(16) ?
    C6 N1 N2 N3 . . . . -1.2(12) ?
    Sn1 N1 N2 N3 4_554 . . . -168.6(7) ?
    C1 N3 N2 N1 . . . . 1.7(12) ?
    Sn1 N3 N2 N1 . . . . 174.1(6) ?
    N3 C1 C2 C3 . . . . -179.8(13) ?
    C6 C1 C2 C3 . . . . 1.6(19) ?
    C1 C2 C3 C4 . . . . -2(2) ?
    C5 C4 C3 C2 . . . . 2(2) ?
data_global
_journal_date_recd_electronic     2011-12-20
_journal_date_accepted     2011-12-22
_journal_name_full     'Acta Crystallographica, Section E'
_journal_year     2012
_journal_volume     68
_journal_issue      2
_journal_page_first     m169
_journal_page_last     m169
_journal_paper_category     QM
_journal_paper_doi     10.1107/S1600536811055176
_journal_coeditor_code     RZ2693
_publ_contact_author_name     'Dacheng Li'
_publ_contact_author_address
;
School of Chemistry and Chemical Engineering
Liaocheng University
Shandong 252059
People's Republic of China
;
_publ_contact_author_email     lidacheng@lcu.edu.cn
_publ_contact_author_fax     '86 635 8230639'
_publ_contact_author_phone     '86 635 8230639'
_publ_section_title
;\
<i>catena</i>-Poly[[trimethyltin(IV)]-\m-1,2,3-benzotriazol-1-ido-\
\k^2^<i>N</i>^1^:<i>N</i>^3^]
;
loop_
    _publ_author_name
    _publ_author_address
    'Yuanyuan Li'
;
School of Chemistry and Chemical Engineering
Liaocheng University
Shandong 252059
People's Republic of China
;
    'Jianmin Liu'
;
School of Chemistry and Chemical Engineering
Liaocheng University
Shandong 252059
People's Republic of China
;
    'Dacheng Li'
;
School of Chemistry and Chemical Engineering
Liaocheng University
Shandong 252059
People's Republic of China
;
_iucr_refine_instructions_details
;
TITL 101219h in Pna2(1)
CELL 0.71073  14.8168  10.6687   7.3518  90.000  90.000  90.000
ZERR    2.00   0.0014   0.0009   0.0007   0.000   0.000   0.000
LATT -1
SYMM -X, -Y, 0.5+Z
SYMM 0.5+X, 0.5-Y, Z
SYMM 0.5-X, 0.5+Y, 0.5+Z
SFAC C  H  N  Sn
UNIT 36 52 12 4
size 0.48 0.41 0.35
bond $h
conf
htab 2
OMIT  -3.00  50.04
L.S. 12
ACTA
BOND
FMAP 2
PLAN 20
TEMP 25
WGHT    0.083500    1.641600
EXTI    0.025013
FVAR       0.65702
MOLE 1
N1    3    0.184833    0.485012    0.032211    11.00000    0.07434    0.05915 =
         0.06235    0.01393    0.00108   -0.00022
SN1   5    0.250348    0.155443    0.375726    11.00000    0.05697    0.03800 =
         0.04886    0.01092    0.00177    0.00031
C4    1   -0.036197    0.365075   -0.122723    11.00000    0.08339    0.08393 =
         0.07480    0.00410   -0.00858    0.00133
AFIX  43
H4    2   -0.086187    0.382447   -0.194945    11.00000   -1.20000
AFIX   0
C5    1    0.033500    0.448499   -0.119614    11.00000    0.08200    0.06769 =
         0.07509    0.01976    0.00357    0.00075
AFIX  43
H5    2    0.033102    0.520108   -0.191746    11.00000   -1.20000
AFIX   0
N3    3    0.186688    0.311582    0.195357    11.00000    0.07349    0.05803 =
         0.06906    0.01329    0.00133    0.00111
C6    1    0.105541    0.421703   -0.003330    11.00000    0.07262    0.05724 =
         0.05396    0.00130    0.00261    0.00486
C7    1    0.362477    0.267879    0.442276    11.00000    0.09715    0.05352 =
         0.08606    0.01198   -0.01846    0.00218
AFIX 137
H7A   2    0.416378    0.218027    0.438192    11.00000   -1.50000
H7B   2    0.354853    0.301445    0.562453    11.00000   -1.50000
H7C   2    0.367293    0.335400    0.356508    11.00000   -1.50000
AFIX   0
C1    1    0.107349    0.312289    0.098049    11.00000    0.06690    0.05305 =
         0.05956    0.00371   -0.00176   -0.00547
C9    1    0.137372    0.157189    0.555117    11.00000    0.08258    0.10284 =
         0.11946    0.04221    0.02216    0.01786
AFIX 137
H9A   2    0.120762    0.242285    0.581219    11.00000   -1.50000
H9B   2    0.152971    0.115163    0.666218    11.00000   -1.50000
H9C   2    0.087491    0.114907    0.498723    11.00000   -1.50000
AFIX   0
N2    3    0.233222    0.416843    0.150202    11.00000    0.08724    0.03958 =
         0.07269    0.01481   -0.00880   -0.00125
C8    1    0.250529    0.042068    0.138921    11.00000    0.09612    0.05311 =
         0.07989   -0.01808   -0.01952   -0.00254
AFIX 137
H8A   2    0.305506    0.055442    0.072606    11.00000   -1.50000
H8B   2    0.199973    0.063963    0.063688    11.00000   -1.50000
H8C   2    0.246189   -0.044544    0.173232    11.00000   -1.50000
AFIX   0
C2    1    0.037223    0.227924    0.093082    11.00000    0.08664    0.07335 =
         0.09406    0.01829   -0.00208   -0.00462
AFIX  43
H2    2    0.038378    0.155733    0.163948    11.00000   -1.20000
AFIX   0
C3    1   -0.035103    0.253294   -0.020153    11.00000    0.07837    0.07490 =
         0.11184    0.00779   -0.00869   -0.01027
AFIX  43
H3    2   -0.082788    0.196913   -0.028621    11.00000   -1.20000
HKLF 4
REM  101219h in Pna2(1)
REM R1 =  0.0295 for   1253 Fo > 4sig(Fo)  and  0.0534 for all   1920 data
REM    122 parameters refined using      1 restraints
END
WGHT      0.0386      1.8977
REM Highest difference peak  0.491,  deepest hole -0.492,  1-sigma level  0.077
Q1    1   0.3202  0.4810  0.0450  11.00000  0.05    0.49
Q2    1  -0.0327  0.0481 -0.1243  11.00000  0.05    0.43
Q3    1   0.2637  0.0622  0.3776  11.00000  0.05    0.43
Q4    1   0.2995  0.1060  0.3795  11.00000  0.05    0.40
Q5    1   0.2505  0.2300  0.3743  11.00000  0.05    0.40
Q6    1   0.0350  0.1347 -0.1252  11.00000  0.05    0.39
Q7    1   0.3145 -0.0244  0.2092  11.00000  0.05    0.37
Q8    1   0.1790 -0.0208  0.2054  11.00000  0.05    0.37
Q9    1   0.3168  0.3156  0.2012  11.00000  0.05    0.35
Q10   1  -0.1092  0.0856 -0.0116  11.00000  0.05    0.34
Q11   1   0.1993  0.1074  0.3918  11.00000  0.05    0.33
Q12   1   0.1041  0.4259 -0.2408  11.00000  0.05    0.33
Q13   1   0.2490 -0.2245  0.3811  11.00000  0.05    0.32
Q14   1  -0.1028  0.1856  0.0973  11.00000  0.05    0.31
Q15   1   0.2234 -0.0226  0.3669  11.00000  0.05    0.31
Q16   1   0.3191  0.3231  0.5390  11.00000  0.05    0.30
Q17   1   0.1860  0.3238  0.5388  11.00000  0.05    0.28
Q18   1   0.3175  0.2120  0.3937  11.00000  0.05    0.26
Q19   1   0.2666  0.4067  0.1587  11.00000  0.05    0.26
Q20   1   0.1403  0.2752  0.4508  11.00000  0.05    0.23
;
