# Supplementary material for: catena-Poly[[trimethyl­tin(IV)]-μ-1,2,3-benzotriazol-1-ido-κ2 N 1:N 3]
Source: Acta Crystallogr Sect E Struct Rep Online. 2012 Jan 18;68(Pt 2):m169. doi: 10.1107/S1600536811055176 (PMC3274898; doi:10.1107/S1600536811055176)
Supplement: Supplementary file 2 [file e-68-0m169-Isup2.hkl]

# 
# h,k,l, Fc-squared, Fo-squared, sigma(Fo-squared) and status flag 
# 
data_I
_shelx_title ' 101219h in Pna2(1)' 
_shelx_refln_list_code          4 
_shelx_F_calc_maximum      189.93 
_exptl_crystal_F_000       552.00 
_reflns_d_resolution_high  0.8403 
 
loop_ 
 _symmetry_equiv_pos_as_xyz 
 'x, y, z' 
 '-x, -y, z+1/2' 
 'x+1/2, -y+1/2, z' 
 '-x+1/2, y+1/2, z+1/2' 
 
_cell_length_a    14.8168 
_cell_length_b    10.6687 
_cell_length_c     7.3518 
_cell_angle_alpha  90.000 
_cell_angle_beta   90.000 
_cell_angle_gamma  90.000 
 
_shelx_F_squared_multiplier     1.000 
 
loop_ 
 _refln_index_h 
 _refln_index_k 
 _refln_index_l 
 _refln_F_squared_calc 
 _refln_F_squared_meas 
 _refln_F_squared_sigma 
 _refln_observed_status 
   1   4  -7       15.80        2.59     12.27 o 
   2   4  -7        8.55       -4.56     12.36 o 
   3   4  -7       12.32        5.88     18.84 o 
   0   5  -7     1576.29     1696.69     79.42 o 
   1   5  -7      131.30      198.52     22.33 o 
   2   5  -7     1333.13     1409.73     51.12 o 
   3   5  -7       86.33       96.95     18.34 o 
   4   5  -7      931.57      909.79     59.86 o 
   5   5  -7       47.97       32.28     23.03 o 
   1   6  -7        0.01      -18.18     12.12 o 
   2   6  -7        4.26      -12.36     12.72 o 
   3   6  -7        0.71      -17.34     11.56 o 
   4   6  -7        7.04       -1.90     21.85 o 
   5   6  -7        8.78      -22.52     17.42 o 
   6   6  -7        4.97       -2.11     21.73 o 
   0   7  -7      240.41      252.96     39.44 o 
   1   7  -7      505.93      477.86     39.79 o 
   2   7  -7      251.91      299.33     28.27 o 
   3   7  -7      587.78      644.05     37.16 o 
   4   7  -7      164.01      181.26     35.25 o 
   1   3  -6        1.06      -13.69      9.13 o 
   2   3  -6       27.74       23.72     11.33 o 
   3   3  -6        5.56      -14.43     11.86 o 
   4   3  -6        8.01      -11.14     12.26 o 
  12   3  -6        1.19      -21.89     14.59 o 
   0   4  -6     1635.81     1684.39     73.92 o 
   1   4  -6     1390.57     1501.85     49.22 o 
   2   4  -6     1033.05     1005.18     58.38 o 
   3   4  -6      983.21      928.45     63.35 o 
   4   4  -6     1136.26     1160.72     42.43 o 
   5   4  -6     1052.11      965.64     57.59 o 
   6   4  -6      869.76      787.12     52.27 o 
  11   4  -6      262.35      216.24     34.52 o 
   1   5  -6        2.31      -13.00     14.83 o 
   2   5  -6       16.42      -15.28     21.76 o 
   3   5  -6       28.95       17.20     13.24 o 
   4   5  -6        8.25       -7.39     11.63 o 
   5   5  -6       26.47        5.58     18.07 o 
   6   5  -6       22.15       -0.95     16.38 o 
   7   5  -6        2.18      -20.33     13.55 o 
   8   5  -6        6.68       11.12     17.88 o 
   0   6  -6     2257.12     2641.39    105.18 o 
   1   6  -6      544.94      629.12     33.65 o 
   2   6  -6     1779.50     1970.67     62.06 o 
   3   6  -6      412.31      404.41     28.11 o 
   4   6  -6     1347.73     1461.50     52.19 o 
   5   6  -6      371.52      353.16     38.48 o 
   6   6  -6      882.20      784.91     54.95 o 
   7   6  -6      110.54       82.64     24.62 o 
   8   6  -6      642.22      646.86     50.44 o 
   9   6  -6      148.41      129.89     29.93 o 
   1   7  -6        9.33        7.20     13.42 o 
   2   7  -6        5.73        4.01     13.04 o 
   3   7  -6        0.87      -10.05     12.59 o 
   4   7  -6        7.02       -6.69     11.98 o 
   5   7  -6        2.32      -14.11     17.00 o 
   6   7  -6       24.43       30.07     24.68 o 
   7   7  -6        6.35       -2.71     19.44 o 
   8   7  -6        0.68      -25.07     18.90 o 
   0   8  -6       53.68       44.19     23.15 o 
   1   8  -6      926.93      924.51     44.05 o 
   2   8  -6       57.22       39.13     17.10 o 
   3   8  -6      889.99      931.95     44.61 o 
   4   8  -6       50.64       36.18     16.25 o 
   5   8  -6      798.65      851.33     61.87 o 
   6   8  -6       53.40      129.72     31.79 o 
   1   9  -6        1.04      -18.99     12.66 o 
   2   9  -6        1.41      -10.08     13.33 o 
  12   0  -5       22.80       27.25     18.54 o 
  14   0  -5        2.54      -17.03     17.93 o 
   9   1  -5      742.20      678.34     43.23 o 
  10   1  -5     1009.70      955.82     52.82 o 
  11   1  -5      409.01      373.71     36.61 o 
  12   1  -5      677.59      628.05     46.70 o 
  13   1  -5      200.27      237.31     25.40 o 
  14   1  -5      295.24      277.42     24.37 o 
   1   2  -5       26.32        5.54      8.73 o 
   2   2  -5      107.81      117.15     14.24 o 
   3   2  -5       65.78       27.58     13.42 o 
   4   2  -5       48.69       33.44     13.02 o 
   5   2  -5        4.32       -8.09      9.50 o 
   8   2  -5       17.58        0.32     13.90 o 
   9   2  -5        5.85       -4.22     13.71 o 
  10   2  -5       14.74        4.70     16.24 o 
  11   2  -5        3.02      -19.63     13.09 o 
  12   2  -5        1.83      -19.25     13.69 o 
  13   2  -5        2.42      -12.51     16.54 o 
  14   2  -5        1.50       -6.86     19.00 o 
   0   3  -5      443.32      542.35     37.07 o 
   1   3  -5     4856.76     4999.59    105.22 o 
   2   3  -5      646.70      715.35     29.98 o 
   3   3  -5     4271.31     4221.87    166.64 o 
   4   3  -5      185.14      158.69     21.80 o 
   5   3  -5     2993.70     2906.38    118.07 o 
   6   3  -5      370.49      358.84     33.39 o 
   7   3  -5     3504.82     3429.03    110.29 o 
   8   3  -5      262.04      246.91     27.69 o 
   9   3  -5     1691.66     1524.79     69.38 o 
  10   3  -5       97.96       80.16     23.30 o 
  11   3  -5     1020.47      960.89     56.78 o 
  12   3  -5       59.15       39.54     21.32 o 
  13   3  -5      482.92      411.58     40.70 o 
   1   4  -5        5.02      -12.13      8.09 o 
   2   4  -5       18.94       13.47     10.87 o 
   3   4  -5       13.90       14.99     10.63 o 
   4   4  -5       72.60       51.58     12.66 o 
   5   4  -5      117.39      139.88     16.43 o 
   6   4  -5       34.39       23.08     16.31 o 
   7   4  -5        6.26       -8.35      8.61 o 
   8   4  -5       20.59       18.04     11.13 o 
   9   4  -5       22.84       11.77     15.87 o 
  10   4  -5        5.94      -12.28     13.88 o 
  11   4  -5        6.28        0.35     17.91 o 
  12   4  -5        4.50       -1.46     16.12 o 
  13   4  -5        3.26       -7.09     17.51 o 
   0   5  -5     3638.60     3967.50    130.83 o 
   1   5  -5      274.44      345.72     24.16 o 
   2   5  -5     3523.88     3669.43     87.20 o 
   3   5  -5       66.96       81.64     14.73 o 
   4   5  -5     2915.13     2906.19    115.33 o 
   5   5  -5      133.10      143.19     18.48 o 
   6   5  -5     1916.77     1750.62     78.49 o 
   7   5  -5      282.30      287.10     21.67 o 
   8   5  -5     1487.94     1405.64     47.82 o 
   9   5  -5       96.04      114.17     22.80 o 
  10   5  -5     1062.42     1072.91     42.75 o 
  11   5  -5       22.46        7.34     18.42 o 
  12   5  -5      549.53      549.70     46.27 o 
   1   6  -5        3.00       -5.28     10.01 o 
   2   6  -5        6.24        8.13     10.96 o 
   3   6  -5        1.62      -12.17     10.01 o 
   4   6  -5       32.55       23.07     12.79 o 
   5   6  -5       18.79        0.42     11.87 o 
   6   6  -5       28.84       25.80     26.32 o 
   7   6  -5        3.00      -15.50     10.33 o 
   8   6  -5       47.01       35.12     13.96 o 
   9   6  -5        9.62      -10.97     11.01 o 
  10   6  -5        3.15       -5.29     11.69 o 
  11   6  -5        2.84       -9.98     12.05 o 
   0   7  -5      745.01      773.21     53.56 o 
   1   7  -5     2230.55     2538.31     72.69 o 
   2   7  -5      984.01     1104.74     44.50 o 
   3   7  -5     1915.25     2042.69     62.59 o 
   4   7  -5      646.82      664.93     34.43 o 
   5   7  -5     1302.78     1368.55     49.51 o 
   6   7  -5      355.47      356.54     38.94 o 
   7   7  -5     1054.72     1026.10     49.86 o 
   8   7  -5      271.87      298.32     32.62 o 
   9   7  -5      540.71      487.22     29.87 o 
  10   7  -5      233.80      249.87     26.22 o 
   1   8  -5       23.92        6.30     12.79 o 
   2   8  -5        3.15       -2.13     11.06 o 
   3   8  -5       19.03       10.53     21.55 o 
   4   8  -5       15.85       14.73     13.67 o 
   5   8  -5        5.70       -3.38     12.96 o 
   6   8  -5        2.18      -21.17     16.33 o 
   7   8  -5        0.28      -22.38     14.92 o 
   8   8  -5        3.58      -14.18     18.05 o 
   9   8  -5        0.58      -18.35     12.23 o 
   0   9  -5      421.50      413.19     42.53 o 
   1   9  -5      865.59      885.19     51.41 o 
   2   9  -5      435.60      411.02     30.12 o 
   3   9  -5      702.58      725.66     52.32 o 
   4   9  -5      419.03      422.70     30.64 o 
   5   9  -5      769.40      901.81     44.10 o 
   6   9  -5      364.18      412.37     31.22 o 
   7   9  -5      448.15      470.20     48.75 o 
   1  10  -5        0.34      -16.12     12.04 o 
   2  10  -5        2.54      -10.04     13.08 o 
   3  10  -5        0.24      -14.08     13.56 o 
   4  10  -5        0.71      -19.60     13.06 o 
   8   0  -4     5281.79     5144.86    145.92 o 
  10   0  -4     3376.65     3367.88    111.83 o 
  12   0  -4     1320.02     1185.98     60.61 o 
  14   0  -4      792.59      769.01     52.73 o 
   1   1  -4       24.40        8.85      9.59 o 
   2   1  -4      126.55      120.08     16.77 o 
   3   1  -4      154.54      129.46     16.20 o 
   6   1  -4       62.30       50.02     13.72 o 
   7   1  -4        1.47       -6.21      9.64 o 
   8   1  -4       22.86        4.22      8.01 o 
   9   1  -4        3.77        7.23      8.70 o 
  10   1  -4       50.69       65.86     13.81 o 
  11   1  -4       60.69       65.09     14.73 o 
  12   1  -4        5.10        6.67     11.33 o 
  13   1  -4        4.09        1.31     11.34 o 
  14   1  -4        0.27      -16.14     10.93 o 
  15   1  -4        2.97      -13.72     12.11 o 
   0   2  -4     1537.58     1430.30     56.22 o 
   1   2  -4     9239.22     9367.02    171.47 o 
   2   2  -4     1265.29     1373.72     59.49 o 
   3   2  -4     7105.24     6998.22    391.50 o 
   4   2  -4      332.15      309.48     17.72 o 
   5   2  -4     5988.25     5588.46    176.77 o 
   6   2  -4      746.83      772.48     70.35 o 
   7   2  -4     3686.49     3345.03    104.49 o 
   8   2  -4      457.69      415.95     31.70 o 
   9   2  -4     2540.07     2286.95     84.39 o 
  10   2  -4      132.38       97.63     15.85 o 
  11   2  -4     1476.10     1323.39     44.52 o 
  12   2  -4      166.30      205.90     21.80 o 
  13   2  -4      852.05      829.88     37.57 o 
  14   2  -4      106.08      127.17     20.90 o 
  15   2  -4      409.34      398.91     28.67 o 
   1   3  -4       64.09       42.95     21.73 o 
   2   3  -4      224.00      224.58     15.88 o 
   3   3  -4      172.07      176.94     15.30 o 
   4   3  -4       73.25       73.12     11.46 o 
   5   3  -4      144.57      131.01     10.71 o 
   6   3  -4        5.70       -5.55      5.23 o 
   7   3  -4        5.88        1.24      8.04 o 
   8   3  -4        2.82      -12.32     10.29 o 
   9   3  -4       18.21       26.11     15.43 o 
  10   3  -4       29.93       34.87     18.28 o 
  11   3  -4        0.53      -21.27     14.18 o 
  12   3  -4       14.57       -2.55     17.52 o 
  13   3  -4        0.87       -3.88     11.92 o 
  14   3  -4        1.50      -11.93     12.31 o 
  15   3  -4        1.34      -17.63     12.02 o 
   0   4  -4     4867.26     5057.77    148.12 o 
   1   4  -4     3239.54     3214.86     96.12 o 
   2   4  -4     3924.46     4093.61     88.46 o 
   3   4  -4     3757.20     4100.00     88.95 o 
   4   4  -4     3776.22     3751.67    139.83 o 
   5   4  -4     3306.16     3392.61     77.62 o 
   6   4  -4     2063.92     2012.36     57.38 o 
   7   4  -4     1180.17     1022.98     36.26 o 
   8   4  -4     1407.56     1285.63     54.21 o 
   9   4  -4     1457.97     1476.96     61.85 o 
  10   4  -4     1077.86     1014.02     55.77 o 
  11   4  -4      745.87      718.65     48.41 o 
  12   4  -4      520.44      505.61     42.65 o 
  13   4  -4      297.69      253.65     33.49 o 
  14   4  -4      293.29      314.59     43.00 o 
   1   5  -4        0.31       -9.09      6.65 o 
   2   5  -4        7.39       -0.12      7.47 o 
   3   5  -4       10.08        5.11      8.51 o 
   4   5  -4       36.37       24.84      7.93 o 
   5   5  -4      118.60      111.05     11.87 o 
   6   5  -4      119.49      147.97     13.30 o 
   7   5  -4        2.87      -16.82     11.21 o 
   8   5  -4       74.35       71.48     15.48 o 
   9   5  -4       26.20       23.98     13.16 o 
  10   5  -4       29.85       28.19     13.19 o 
  11   5  -4        3.68      -11.13     11.71 o 
  12   5  -4        8.99        2.43     17.98 o 
  13   5  -4        0.13      -16.89     17.88 o 
  14   5  -4        2.85        3.92     19.90 o 
   0   6  -4     4098.74     4520.48    140.42 o 
   1   6  -4      586.29      628.39     29.87 o 
   2   6  -4     3031.33     3183.19     77.97 o 
   3   6  -4      477.31      444.96     49.65 o 
   4   6  -4     2540.85     2481.35     61.66 o 
   5   6  -4      770.24      802.89     26.57 o 
   6   6  -4     2744.60     2915.92     88.40 o 
   7   6  -4      422.71      417.78     19.87 o 
   8   6  -4     1887.65     1929.99     74.78 o 
   9   6  -4      318.12      324.99     23.82 o 
  10   6  -4      925.77      905.20     38.88 o 
  11   6  -4      118.99      122.44     19.50 o 
  12   6  -4      567.26      511.24     30.49 o 
  13   6  -4       98.83      106.86     29.00 o 
   1   7  -4        7.35       -0.58      9.26 o 
   2   7  -4        2.20       -9.88      8.54 o 
   3   7  -4        6.06       -7.93      9.33 o 
   4   7  -4       26.45       23.44      9.03 o 
   5   7  -4       43.20       54.49     11.30 o 
   6   7  -4       37.52       27.20      9.67 o 
   7   7  -4       12.34       10.96      9.15 o 
   8   7  -4       10.95       -2.80      9.97 o 
   9   7  -4        4.19        1.85     11.93 o 
  10   7  -4        0.27      -16.58     11.05 o 
  11   7  -4        5.08      -12.20     12.54 o 
  12   7  -4        2.25      -17.76     11.84 o 
   0   8  -4      146.00      127.06     28.41 o 
   1   8  -4     3377.61     3553.56     90.08 o 
   2   8  -4      205.48      243.41     24.38 o 
   3   8  -4     3351.46     3543.17     89.73 o 
   4   8  -4      137.47      157.67     34.35 o 
   5   8  -4     2310.44     2410.60     69.97 o 
   6   8  -4       34.18       40.62     14.58 o 
   7   8  -4     1507.73     1462.58     61.32 o 
   8   8  -4        6.60       -5.98     11.67 o 
   9   8  -4     1004.47      979.87     41.54 o 
  10   8  -4       13.38        9.29     13.69 o 
  11   8  -4      674.41      769.72     38.64 o 
   1   9  -4        7.01      -14.12     11.38 o 
   2   9  -4       11.80        5.88     16.69 o 
   3   9  -4       27.92       52.95     15.49 o 
   4   9  -4       29.51       30.79     14.88 o 
   5   9  -4        2.61       -8.41     11.46 o 
   6   9  -4        6.39      -16.53     11.70 o 
   7   9  -4        1.41       -8.74     12.10 o 
   8   9  -4        1.60        1.69     17.84 o 
   9   9  -4        0.10      -16.49     20.13 o 
   0  10  -4     1420.55     1485.83     79.89 o 
   1  10  -4      129.68      148.97     22.53 o 
   2  10  -4     1195.15     1203.92     49.86 o 
   3  10  -4      115.32      163.28     23.29 o 
   4  10  -4     1188.21     1209.62     52.95 o 
   5  10  -4      107.02      115.55     20.63 o 
   6  10  -4      810.44      837.44     42.89 o 
   7  10  -4      139.32      165.18     25.51 o 
   1  11  -4        1.64       -1.46     13.63 o 
   2  11  -4        0.52       -9.82     13.40 o 
   3  11  -4        4.11        4.68     14.63 o 
   6   0  -3      355.86      382.06     24.84 o 
   8   0  -3        3.48      -10.91      7.27 o 
  10   0  -3       41.32       38.58     16.22 o 
  12   0  -3       49.60       83.20     21.69 o 
  14   0  -3        0.90       -4.47     15.66 o 
  16   0  -3        3.21      -18.46     15.66 o 
   0   1  -3    10003.21     9947.06    248.55 o 
   1   1  -3     3714.46     3515.91     70.94 o 
   2   1  -3     9310.97     9084.42    192.83 o 
   3   1  -3     5908.08     6174.88    144.46 o 
   4   1  -3     7953.25     8111.11    297.44 o 
   5   1  -3     4798.24     5153.13    136.88 o 
   6   1  -3     8064.30     7935.66    191.64 o 
   7   1  -3     2060.14     1913.20     51.97 o 
   8   1  -3     4822.70     4686.98     94.36 o 
   9   1  -3     1689.55     1621.41     45.52 o 
  10   1  -3     2276.25     2127.08     56.02 o 
  11   1  -3      887.02      858.48     33.82 o 
  12   1  -3     1316.95     1248.03     43.31 o 
  13   1  -3      382.94      327.64     29.90 o 
  14   1  -3      686.40      656.68     42.92 o 
  15   1  -3      158.87      146.04     21.31 o 
  16   1  -3      277.07      284.71     27.22 o 
   1   2  -3       43.76       40.16      7.47 o 
   2   2  -3      335.43      340.99     27.61 o 
   3   2  -3      219.57      226.70     10.75 o 
   4   2  -3      655.76      747.89     34.88 o 
   5   2  -3      337.99      387.28     14.01 o 
   6   2  -3       81.57       77.47      7.84 o 
   7   2  -3       33.56       46.45     12.37 o 
   8   2  -3        6.69       -3.73      6.76 o 
   9   2  -3       62.55       88.07     13.38 o 
  10   2  -3       45.48       35.03     11.89 o 
  11   2  -3        3.38       -3.08      9.35 o 
  12   2  -3       57.50       68.10     14.81 o 
  13   2  -3       14.64        9.19     11.72 o 
  14   2  -3        5.59       -7.42     10.74 o 
  15   2  -3        1.76       -8.01     13.13 o 
  16   2  -3        3.04      -19.50     13.08 o 
   0   3  -3      166.87      177.93     20.34 o 
   1   3  -3    16179.07    16979.78    289.17 o 
   2   3  -3     1625.82     1708.57     44.41 o 
   3   3  -3    16189.74    17294.42    238.18 o 
   4   3  -3      381.46      406.05     20.18 o 
   5   3  -3     7782.35     7831.29    131.52 o 
   6   3  -3      264.56      276.81     12.96 o 
   7   3  -3     5025.07     4699.59    128.15 o 
   8   3  -3      127.72      113.96     32.71 o 
   9   3  -3     2535.68     2149.15     44.99 o 
  10   3  -3       20.58        0.86      9.56 o 
  11   3  -3     2326.19     2223.08     63.58 o 
  12   3  -3      151.39      184.49     15.87 o 
  13   3  -3     1282.49     1300.78     68.49 o 
  14   3  -3       31.04       32.85     13.79 o 
  15   3  -3      648.55      693.27     65.06 o 
  16   3  -3       31.27       16.82     16.15 o 
   1   4  -3       70.57       68.60      9.97 o 
   2   4  -3       12.66       14.36      5.24 o 
   3   4  -3      124.32      139.99      9.99 o 
   4   4  -3      293.93      347.59     16.62 o 
   5   4  -3      100.86       65.88      8.89 o 
   6   4  -3       41.63       20.42      6.75 o 
   7   4  -3        7.84       -8.39      5.59 o 
   8   4  -3       15.52        8.37      9.33 o 
   9   4  -3       20.96        2.25     10.39 o 
  10   4  -3        9.41        0.80      9.72 o 
  11   4  -3       61.45       97.00     27.41 o 
  12   4  -3        7.73      -12.08      8.11 o 
  13   4  -3       14.32       -1.69     10.23 o 
  14   4  -3        0.24      -21.79     14.52 o 
  15   4  -3        2.30       -5.93     17.58 o 
   0   5  -3     6824.17     6815.08    187.62 o 
   1   5  -3      207.58      180.81     17.39 o 
   2   5  -3     9098.24     9299.66    135.52 o 
   3   5  -3      512.58      544.95     18.87 o 
   4   5  -3     8502.49     8912.41    132.08 o 
   5   5  -3      564.34      585.25     20.67 o 
   6   5  -3     6171.58     6514.78    104.10 o 
   7   5  -3       57.43       67.42      9.85 o 
   8   5  -3     3863.01     3943.02     70.30 o 
   9   5  -3      130.85      159.65     29.00 o 
  10   5  -3     2242.45     2222.97     60.70 o 
  11   5  -3       70.61       64.66     13.78 o 
  12   5  -3     1342.51     1306.54     45.64 o 
  13   5  -3       30.88       26.39     18.88 o 
  14   5  -3      565.36      532.32     46.19 o 
  15   5  -3       14.94       37.09     22.98 o 
   1   6  -3        6.86        1.68      7.30 o 
   2   6  -3       27.24       20.22      6.71 o 
   3   6  -3        3.79       -0.88      5.28 o 
   4   6  -3        1.75       -3.62      5.75 o 
   5   6  -3       13.37        0.49      6.59 o 
   6   6  -3      174.50      210.62     13.72 o 
   7   6  -3        1.14       -9.43      6.29 o 
   8   6  -3       12.14       -1.00      7.62 o 
   9   6  -3        3.60      -12.88      8.59 o 
  10   6  -3        9.33      -13.51     10.79 o 
  11   6  -3        5.77      -11.82     10.70 o 
  12   6  -3        8.83       -9.45     11.48 o 
  13   6  -3        0.04      -12.28     16.59 o 
  14   6  -3        2.32       -3.27     17.47 o 
   0   7  -3     1145.01     1072.12     55.41 o 
   1   7  -3     2849.46     2776.12     71.15 o 
   2   7  -3     1559.35     1557.15     49.36 o 
   3   7  -3     3245.66     3282.73     61.03 o 
   4   7  -3     1164.19     1099.93     30.56 o 
   5   7  -3     2377.99     2370.40     50.08 o 
   6   7  -3     1129.93     1182.63     33.26 o 
   7   7  -3     2885.01     3177.97     63.02 o 
   8   7  -3      659.37      712.68     27.54 o 
   9   7  -3     1116.51     1052.75     40.68 o 
  10   7  -3      322.66      326.20     25.46 o 
  11   7  -3      779.04      773.55     36.01 o 
  12   7  -3      251.50      239.57     23.89 o 
  13   7  -3      414.90      384.73     39.76 o 
   1   8  -3       10.77       -0.76      9.47 o 
   2   8  -3        9.85        1.73      9.47 o 
   3   8  -3       26.09       29.00     12.12 o 
   4   8  -3       38.50       25.40     12.48 o 
   5   8  -3       25.74       18.89     11.99 o 
   6   8  -3       95.93      115.75     13.74 o 
   7   8  -3        5.41        1.40      8.92 o 
   8   8  -3       15.79       -0.86      8.88 o 
   9   8  -3        0.44       -9.07     14.80 o 
  10   8  -3        1.46      -16.14     10.76 o 
  11   8  -3        2.37       -4.01     12.21 o 
  12   8  -3        0.87      -16.05     10.70 o 
   0   9  -3     1195.88     1259.41     67.61 o 
   1   9  -3     2128.53     2192.39     65.94 o 
   2   9  -3     1416.87     1544.20     53.93 o 
   3   9  -3     1865.36     1821.61     59.30 o 
   4   9  -3     1016.40     1078.94     44.09 o 
   5   9  -3     1403.87     1386.10     50.78 o 
   6   9  -3      487.86      461.64     30.03 o 
   7   9  -3      822.67      782.31     38.50 o 
   8   9  -3      302.97      245.64     39.79 o 
   9   9  -3      610.88      640.43     50.30 o 
  10   9  -3      263.65      258.91     25.46 o 
   1  10  -3       16.95       -8.55     11.42 o 
   2  10  -3       14.85        3.45     11.74 o 
   3  10  -3       11.78        4.53     13.32 o 
   4  10  -3        6.78       -0.28     12.35 o 
   5  10  -3       20.71       19.70     15.09 o 
   6  10  -3        0.53      -13.50     11.64 o 
   7  10  -3        2.47       -4.81     12.80 o 
   8  10  -3        3.62       -5.96     13.52 o 
   9  10  -3        1.53       -0.53     22.01 o 
   0  11  -3     1193.78     1159.74     70.73 o 
   1  11  -3       73.44       71.80     18.22 o 
   2  11  -3     1173.42     1121.24     49.11 o 
   3  11  -3       46.07       61.74     18.07 o 
   4  11  -3     1008.94     1123.29     49.73 o 
   5  11  -3       66.74      101.76     21.11 o 
   6  11  -3      853.99      991.51     46.83 o 
   4   0  -2    18765.30    20560.81    441.77 o 
   6   0  -2    10491.36    10521.17    214.33 o 
   8   0  -2     7361.34     7227.13    211.14 o 
  10   0  -2     5184.23     5023.47     98.34 o 
  12   0  -2     2095.22     1857.48     74.27 o 
  14   0  -2     1072.59     1069.98     58.32 o 
  16   0  -2      448.23      457.02     41.37 o 
   1   1  -2      552.48      597.02     17.95 o 
   2   1  -2     3137.65     3466.12     58.78 o 
   3   1  -2     1095.67     1282.79     35.04 o 
   4   1  -2      137.09      160.25      6.73 o 
   5   1  -2        1.81       -1.19      2.49 o 
   6   1  -2      300.77      329.15      9.08 o 
   7   1  -2       68.77       79.07      4.58 o 
   8   1  -2       57.88       54.20      5.69 o 
   9   1  -2       38.30       38.85      5.78 o 
  10   1  -2       85.74       91.38     10.13 o 
  11   1  -2       56.31       47.79      9.45 o 
  12   1  -2        2.57      -12.55      8.72 o 
  13   1  -2       11.52       -0.42     10.00 o 
  14   1  -2        0.05      -15.09     10.06 o 
  15   1  -2        4.37      -10.10     10.97 o 
  16   1  -2        4.13      -18.35     12.23 o 
  17   1  -2        3.88      -15.29     14.01 o 
   0   2  -2     3100.06     3031.13     85.39 o 
   1   2  -2    22834.02    23073.82    385.59 o 
   2   2  -2     9206.66     9405.93    131.47 o 
   3   2  -2    17891.95    18557.89    408.95 o 
   4   2  -2     3462.21     3115.96     50.37 o 
   5   2  -2    14340.73    14493.05    265.70 o 
   6   2  -2     2627.29     2476.42     51.21 o 
   7   2  -2     8864.04     8835.54     98.23 o 
   8   2  -2     1741.38     1652.07     28.72 o 
   9   2  -2     4344.37     4011.62     67.90 o 
  10   2  -2      935.36      911.42     26.14 o 
  11   2  -2     2511.91     2253.67     47.58 o 
  12   2  -2      515.23      536.32     22.18 o 
  13   2  -2     1598.19     1550.76     49.36 o 
  14   2  -2      113.32       90.81     16.75 o 
  15   2  -2      745.47      766.49     38.55 o 
  16   2  -2      109.44      111.45     19.84 o 
   1   3  -2      291.15      315.43     10.76 o 
   2   3  -2     1095.56     1158.59     23.95 o 
   3   3  -2      725.32      766.54     22.08 o 
   4   3  -2      145.53      124.48      8.56 o 
   5   3  -2      212.64      226.60     10.60 o 
   6   3  -2       21.49        4.88      3.87 o 
   7   3  -2        2.90       -1.40      3.64 o 
   8   3  -2       98.09       89.11      7.10 o 
   9   3  -2       39.84       27.74      6.34 o 
  10   3  -2        2.30       -8.02      5.35 o 
  11   3  -2       40.78       47.39     10.10 o 
  12   3  -2       36.79       46.77     10.26 o 
  13   3  -2       15.85        6.58      9.09 o 
  14   3  -2        4.50       -1.16     12.43 o 
  15   3  -2        3.40        1.28     12.50 o 
  16   3  -2        0.17       -3.34     18.21 o 
   0   4  -2    10384.29    11243.26    277.94 o 
   1   4  -2     9001.51     8858.73    127.25 o 
   2   4  -2     6663.82     6734.76     99.37 o 
   3   4  -2     5602.32     5220.78     79.94 o 
   4   4  -2     7965.76     7796.84    114.60 o 
   5   4  -2     5552.41     5439.03     84.42 o 
   6   4  -2     4441.79     4190.29     60.36 o 
   7   4  -2     3209.26     3159.67     48.67 o 
   8   4  -2     2345.52     2116.27     32.73 o 
   9   4  -2     1889.36     1754.46     33.46 o 
  10   4  -2     1775.58     1580.34     32.11 o 
  11   4  -2      959.02      899.62     23.84 o 
  12   4  -2      924.06      852.18     28.48 o 
  13   4  -2      839.58      862.13     37.69 o 
  14   4  -2      625.20      630.01     33.10 o 
  15   4  -2      389.81      485.75     45.58 o 
  16   4  -2      219.16      215.56     38.67 o 
   1   5  -2      100.26      107.20     10.76 o 
   2   5  -2       29.50       29.50      5.88 o 
   3   5  -2       93.08       86.04      8.32 o 
   4   5  -2       45.88       41.00      6.93 o 
   5   5  -2       25.26       28.71      7.05 o 
   6   5  -2       20.14       14.77      5.88 o 
   7   5  -2       13.68        2.94      5.48 o 
   8   5  -2       27.70       23.70      6.54 o 
   9   5  -2        0.48       -8.09      5.39 o 
  10   5  -2       25.13       10.10      8.65 o 
  11   5  -2       33.18       25.40      9.94 o 
  12   5  -2       14.63        3.38     11.61 o 
  13   5  -2       19.57       10.75     12.53 o 
  14   5  -2        0.44      -16.74     12.00 o 
  15   5  -2        0.28       -9.82     13.19 o 
   0   6  -2     7257.13     6692.61    184.32 o 
   1   6  -2     1866.41     1791.88     36.12 o 
   2   6  -2     8232.09     8071.51    119.61 o 
   3   6  -2     1451.16     1376.45     31.39 o 
   4   6  -2     8951.64     9231.49    137.55 o 
   5   6  -2     2402.24     2616.09     50.84 o 
   6   6  -2     5691.22     5827.22     94.38 o 
   7   6  -2      575.42      554.80     25.11 o 
   8   6  -2     3275.92     3338.72     73.79 o 
   9   6  -2     1032.09     1150.45     28.32 o 
  10   6  -2     2192.29     2203.38     55.85 o 
  11   6  -2      326.84      295.48     18.34 o 
  12   6  -2     1090.50     1018.57     54.13 o 
  13   6  -2      164.37      133.52     20.68 o 
  14   6  -2      513.98      513.71     37.24 o 
  15   6  -2       69.88       30.71     16.95 o 
   1   7  -2        4.27      -10.25      6.83 o 
   2   7  -2       19.78       18.70      6.58 o 
   3   7  -2       47.16       29.97      7.71 o 
   4   7  -2       38.52       42.57      8.55 o 
   5   7  -2      101.27       91.08     11.30 o 
   6   7  -2       33.12       10.13      7.77 o 
   7   7  -2        3.53       -2.96      7.49 o 
   8   7  -2       43.65       34.89      9.00 o 
   9   7  -2       27.04       21.94      8.71 o 
  10   7  -2       17.20       -2.10      9.13 o 
  11   7  -2        6.27      -12.03      8.48 o 
  12   7  -2        2.56       -9.08     11.74 o 
  13   7  -2        2.47       -8.92     12.88 o 
  14   7  -2        0.33      -15.44     12.83 o 
   0   8  -2      196.91      243.59     28.59 o 
   1   8  -2     4212.33     4183.54     96.13 o 
   2   8  -2       79.38      116.71     16.53 o 
   3   8  -2     3570.53     3575.23     85.60 o 
   4   8  -2        3.40       24.72     11.31 o 
   5   8  -2     3223.44     3284.40     73.55 o 
   6   8  -2      143.04      166.58     15.19 o 
   7   8  -2     2113.81     2112.22     48.72 o 
   8   8  -2       92.52       96.54     13.56 o 
   9   8  -2     1518.36     1648.40     43.43 o 
  10   8  -2        4.87        2.59      9.64 o 
  11   8  -2      886.65      891.47     32.69 o 
  12   8  -2       10.91        4.76     12.58 o 
  13   8  -2      516.99      499.61     32.85 o 
   1   9  -2        2.83       -3.75     15.24 o 
   2   9  -2        3.09      -13.43      8.96 o 
   3   9  -2        8.32       10.79     11.04 o 
   4   9  -2       60.22       60.48     15.01 o 
   5   9  -2       12.30       11.75     11.42 o 
   6   9  -2       13.44       22.06     14.86 o 
   7   9  -2        3.10      -14.36     10.94 o 
   8   9  -2       22.34       -0.87     13.08 o 
   9   9  -2        2.94      -11.50      9.64 o 
  10   9  -2        5.83       -0.44     12.45 o 
  11   9  -2        4.57       -8.98     12.17 o 
   0  10  -2     2900.10     3180.86    121.27 o 
   1  10  -2      591.37      618.48     33.85 o 
   2  10  -2     2002.17     2071.43     65.25 o 
   3  10  -2      401.06      416.77     40.23 o 
   4  10  -2     1748.49     1828.29     60.80 o 
   5  10  -2      280.89      304.66     25.42 o 
   6  10  -2     1272.66     1362.95    100.72 o 
   7  10  -2      243.31      303.36     29.47 o 
   8  10  -2      895.28      973.81     44.23 o 
   9  10  -2      133.81      161.23     22.90 o 
  10  10  -2      564.29      704.34     55.60 o 
   1  11  -2       26.03       14.65     13.77 o 
   2  11  -2        0.27       -5.73     12.18 o 
   3  11  -2        1.63       -9.95     15.75 o 
   4  11  -2        0.90       -6.94     12.20 o 
   5  11  -2       13.15       11.38     14.96 o 
   6  11  -2        9.16        1.31     15.27 o 
   7  11  -2        7.51       -7.82     14.73 o 
   0  12  -2      432.50      354.38     43.39 o 
   1  12  -2      473.67      461.17     33.74 o 
   2  12  -2      484.73      516.57     35.14 o 
   3  12  -2      651.23      724.72     41.38 o 
   4  12  -2      361.12      374.53     30.76 o 
   2   0  -1     3874.86     3992.29     97.21 o 
   4   0  -1      545.62      566.83     16.45 o 
   6   0  -1      662.92      675.24     24.33 o 
   8   0  -1      207.08      215.21      9.41 o 
  10   0  -1        2.58       -9.23      6.15 o 
  12   0  -1       84.56       80.53     13.30 o 
  14   0  -1        0.98      -21.02     14.02 o 
  16   0  -1       19.77       31.30     23.15 o 
   0   1  -1    24594.71    23518.96    550.54 o 
   1   1  -1    15105.44    16036.46    325.27 o 
   2   1  -1    35956.36    36573.89   1450.84 o 
   3   1  -1     6267.34     6305.50     68.40 o 
   4   1  -1    10234.94     9965.47    104.65 o 
   5   1  -1     6394.56     6256.82     62.57 o 
   6   1  -1     9587.97     9346.10     99.53 o 
   7   1  -1     3892.53     3757.98     46.73 o 
   8   1  -1     7611.32     7503.16     75.98 o 
   9   1  -1     2388.55     2212.26     31.28 o 
  10   1  -1     3726.25     3653.13     54.24 o 
  11   1  -1     1085.37      976.66     22.96 o 
  12   1  -1     2245.11     2188.28     48.53 o 
  13   1  -1      758.88      766.88     26.69 o 
  14   1  -1      772.79      719.73     33.19 o 
  15   1  -1      336.20      350.25     25.11 o 
  16   1  -1      559.13      643.96     35.02 o 
  17   1  -1      129.20      147.75     24.47 o 
   1   2  -1     3055.71     3075.98     46.01 o 
   2   2  -1      181.18      159.33      5.64 o 
   3   2  -1     2094.14     2338.08     28.75 o 
   4   2  -1      180.06      183.84      5.91 o 
   5   2  -1      114.58      121.84      5.37 o 
   6   2  -1      565.15      608.73     10.60 o 
   7   2  -1       51.50       60.00      6.49 o 
   8   2  -1       73.64       74.70      5.86 o 
   9   2  -1       73.65       82.35      6.62 o 
  10   2  -1        1.26       -8.12      5.41 o 
  11   2  -1        9.20        1.09      6.96 o 
  12   2  -1       64.24       75.19     11.26 o 
  13   2  -1       25.41        8.46      9.24 o 
  14   2  -1        1.46      -11.84      8.26 o 
  15   2  -1        2.11      -12.54     10.66 o 
  16   2  -1        0.64       -6.41     11.95 o 
  17   2  -1        3.43      -13.00     12.94 o 
   0   3  -1      404.03      363.73     10.85 o 
   1   3  -1    17634.05    17277.15    384.51 o 
   2   3  -1     3458.13     3445.57     46.07 o 
   3   3  -1    20811.36    20606.87    299.03 o 
   4   3  -1     1880.49     1983.59     30.79 o 
   5   3  -1    12823.84    12550.07    133.65 o 
   6   3  -1     1081.77     1082.90     18.60 o 
   7   3  -1    13814.74    14391.67    154.77 o 
   8   3  -1      493.49      474.33     11.10 o 
   9   3  -1     5554.19     5292.01     65.07 o 
  10   3  -1      254.94      264.48     12.26 o 
  11   3  -1     3613.15     3550.48     65.23 o 
  12   3  -1      175.79      164.42     14.29 o 
  13   3  -1     1506.35     1510.53     39.30 o 
  14   3  -1       35.62       20.95     10.24 o 
  15   3  -1      686.35      706.64     35.59 o 
  16   3  -1       27.51       18.37     22.15 o 
  17   3  -1      343.27      333.10     39.69 o 
   1   4  -1      180.47      176.82      7.67 o 
   2   4  -1      592.20      617.44     16.02 o 
   3   4  -1      308.24      338.18     10.43 o 
   4   4  -1      104.70      111.62      6.87 o 
   5   4  -1       67.02       61.46      6.26 o 
   6   4  -1        4.81       -1.54      3.31 o 
   7   4  -1      108.48      114.90      7.21 o 
   8   4  -1      111.28      116.84      7.73 o 
   9   4  -1        6.60        4.96      4.82 o 
  10   4  -1        8.11       -1.00      5.39 o 
  11   4  -1       23.54       33.34      9.40 o 
  12   4  -1        2.19      -12.86     10.36 o 
  13   4  -1       11.80        0.94     11.84 o 
  14   4  -1       10.32        9.49     12.65 o 
  15   4  -1        9.41       -0.29     13.72 o 
  16   4  -1        1.94       -9.46     13.73 o 
   0   5  -1    18820.26    19067.98    310.36 o 
   1   5  -1      436.01      373.61     12.73 o 
   2   5  -1    12480.11    12205.31    205.13 o 
   3   5  -1      599.96      611.73     15.75 o 
   4   5  -1    12218.51    11930.51    296.93 o 
   5   5  -1      772.15      846.08     20.40 o 
   6   5  -1     7674.07     7295.77    110.82 o 
   7   5  -1      191.33      197.86     12.71 o 
   8   5  -1     4937.14     4698.15     76.27 o 
   9   5  -1      213.97      258.03     13.17 o 
  10   5  -1     2985.86     2883.49     50.99 o 
  11   5  -1       91.08      115.45     16.70 o 
  12   5  -1     1605.80     1580.87     58.64 o 
  13   5  -1       49.03       76.05     16.96 o 
  14   5  -1     1018.28     1061.69     44.09 o 
  15   5  -1       21.39       50.34     18.89 o 
  16   5  -1      385.58      380.18     29.23 o 
   1   6  -1       31.48       25.84      5.56 o 
   2   6  -1       67.70       66.89      7.73 o 
   3   6  -1      213.43      212.54     10.16 o 
   4   6  -1       27.04       28.62      7.93 o 
   5   6  -1        4.67       -6.38      4.25 o 
   6   6  -1       81.86       78.73      8.41 o 
   7   6  -1        5.75       -7.15      5.12 o 
   8   6  -1        4.90       -6.05      5.24 o 
   9   6  -1        2.60       -8.69      5.79 o 
  10   6  -1       43.01       44.39      8.78 o 
  11   6  -1       14.25       -4.41     10.55 o 
  12   6  -1       35.57       28.98     14.57 o 
  13   6  -1        3.23      -11.68     11.98 o 
  14   6  -1        4.83      -11.75     12.37 o 
  15   6  -1        0.12       -7.18     18.98 o 
   0   7  -1     2413.52     2280.00     82.74 o 
   1   7  -1     6846.90     6881.44    169.92 o 
   2   7  -1     2135.88     2047.45     41.24 o 
   3   7  -1     6480.72     6687.21    226.79 o 
   4   7  -1     2177.00     2043.11     82.08 o 
   5   7  -1     3423.42     3366.08     90.64 o 
   6   7  -1     1442.89     1383.48     30.43 o 
   7   7  -1     3090.48     3017.27     56.00 o 
   8   7  -1      846.98      904.58     25.14 o 
   9   7  -1     1820.49     1788.51     52.47 o 
  10   7  -1      568.84      555.56     20.80 o 
  11   7  -1     1259.58     1267.45     65.88 o 
  12   7  -1      318.49      356.74     26.66 o 
  13   7  -1      517.68      443.83     30.03 o 
  14   7  -1      182.25      221.40     26.08 o 
   1   8  -1        5.78      -10.32      8.59 o 
   2   8  -1       50.40       10.00     10.55 o 
   3   8  -1       14.23        7.02      9.96 o 
   4   8  -1      121.18       91.41     11.33 o 
   5   8  -1       25.16       14.78      7.46 o 
   6   8  -1        9.64       -3.27      7.28 o 
   7   8  -1        4.45      -10.21      6.80 o 
   8   8  -1       27.07        9.19      8.03 o 
   9   8  -1       22.56       22.90      9.43 o 
  10   8  -1       20.82        7.66      8.65 o 
  11   8  -1        1.10      -12.14     11.82 o 
  12   8  -1        6.96      -16.46     11.45 o 
  13   8  -1        4.28      -17.84     12.74 o 
   0   9  -1     1272.89     1402.46     68.99 o 
   1   9  -1     2871.23     2726.62     73.37 o 
   2   9  -1     1483.98     1557.26     52.09 o 
   3   9  -1     1989.47     1814.73     58.66 o 
   4   9  -1      842.33      819.56     63.04 o 
   5   9  -1     2044.63     2145.55     63.62 o 
   6   9  -1     1099.95     1230.12     81.48 o 
   7   9  -1     1366.76     1355.40     42.30 o 
   8   9  -1      845.24      909.85     29.52 o 
   9   9  -1     1168.72     1295.19     54.38 o 
  10   9  -1      377.50      370.01     22.59 o 
  11   9  -1      508.24      515.00     31.90 o 
  12   9  -1      243.82      221.05     25.50 o 
   1  10  -1       17.89       20.80     12.78 o 
   2  10  -1       33.21       26.27     13.39 o 
   3  10  -1        8.19       -0.06     11.52 o 
   4  10  -1        7.43       -7.51     10.81 o 
   5  10  -1       13.05        7.35     12.99 o 
   6  10  -1        0.91      -11.30     10.56 o 
   7  10  -1        3.06      -16.95     11.30 o 
   8  10  -1        1.26      -14.26      9.51 o 
   9  10  -1        8.98      -10.68     10.70 o 
  10  10  -1        0.26       -9.98     13.88 o 
   0  11  -1     1788.07     1853.22     89.33 o 
   1  11  -1      263.34      323.10     27.21 o 
   2  11  -1     1924.28     1990.50     66.30 o 
   3  11  -1      183.91      211.46     24.92 o 
   4  11  -1     1414.67     1462.84     55.56 o 
   5  11  -1      137.84      231.30     39.27 o 
   6  11  -1     1095.19     1059.79     79.66 o 
   7  11  -1       64.64       79.06     19.49 o 
   8  11  -1      787.36      778.36     40.79 o 
   1  12  -1       10.29        7.08     15.37 o 
   2  12  -1        2.22       -5.76     12.97 o 
   3  12  -1        2.09        1.87     14.26 o 
   4  12  -1        2.15       -9.87     13.50 o 
   5  12  -1        3.07      -11.13     13.71 o 
   2   0   0    34323.02    33154.93    736.70 o 
   4   0   0    27625.95    27867.88    416.64 o 
   6   0   0    16798.57    16096.43    218.23 o 
   8   0   0    12032.29    12292.80    171.93 o 
  10   0   0     6999.26     6934.47    105.43 o 
  12   0   0     2167.16     1975.28     53.81 o 
  14   0   0     2681.89     3120.57     77.27 o 
  16   0   0      648.01      653.90     49.34 o 
   1   1   0     3547.86     3436.11     85.11 o 
   2   1   0     1297.13     1269.30     21.01 o 
   3   1   0       67.29       83.83      3.37 o 
   4   1   0      383.80      436.92     10.29 o 
   5   1   0      663.32      755.93     12.68 o 
   6   1   0        2.65       -1.60      2.56 o 
   7   1   0      326.02      387.83      9.96 o 
   8   1   0      128.32      132.90      7.92 o 
   9   1   0       18.71       22.63      4.37 o 
  10   1   0        4.67       -5.99      4.00 o 
  11   1   0       10.51       -2.32      5.57 o 
  12   1   0       50.70       50.67      9.02 o 
  13   1   0       35.87       22.65      9.80 o 
  14   1   0        3.14      -11.38      8.45 o 
  15   1   0       31.73       52.21     13.34 o 
  16   1   0        2.00      -14.09     12.55 o 
  17   1   0        2.23      -14.21     12.17 o 
   0   2   0     7914.73     7126.28    122.39 o 
   1   2   0    18064.01    15547.23    311.78 o 
   2   2   0      118.25       82.81      4.41 o 
   3   2   0    19471.31    18563.54    191.54 o 
   4   2   0      334.70      299.03      7.30 o 
   5   2   0    18001.80    18678.35    194.10 o 
   6   2   0      942.64      844.38     15.16 o 
   7   2   0     8159.33     7742.90     86.90 o 
   8   2   0     1342.01     1339.71     22.16 o 
   9   2   0     8256.73     8648.77     98.41 o 
  10   2   0      937.93      961.89     18.04 o 
  11   2   0     4051.60     4193.36     62.78 o 
  12   2   0      154.72      146.90     14.45 o 
  13   2   0     1362.04     1333.61     36.47 o 
  14   2   0      163.11      180.88     16.84 o 
  15   2   0      703.28      697.17     28.13 o 
  16   2   0       61.52       94.98     19.60 o 
  17   2   0      395.15      408.82     42.82 o 
   1   3   0      175.69      183.75      6.45 o 
   2   3   0     1042.75     1178.93     22.23 o 
   3   3   0       93.32       91.01      7.91 o 
   4   3   0        1.13       -2.72      1.82 o 
   5   3   0       14.43       16.65      3.20 o 
   6   3   0       14.62       11.61      3.32 o 
   7   3   0      156.62      160.33      8.43 o 
   8   3   0        8.37        9.11      4.07 o 
   9   3   0       36.65       50.78      6.24 o 
  10   3   0       77.21      104.43      9.74 o 
  11   3   0       14.80        4.01      6.91 o 
  12   3   0        3.88       -5.14      7.22 o 
  13   3   0        0.61      -10.76      7.17 o 
  14   3   0        3.05      -11.73      7.82 o 
  15   3   0        8.00       -0.14     13.08 o 
  16   3   0        0.33      -17.38     13.29 o 
  17   3   0        1.99      -27.66     18.44 o 
   0   4   0     6258.75     5851.96     84.21 o 
   1   4   0     9115.53     8542.17    104.99 o 
   2   4   0    10465.03     9778.37    119.73 o 
   3   4   0     6642.74     6209.47    102.11 o 
   4   4   0     6968.99     6646.50     86.03 o 
   5   4   0     9778.11     9856.64    107.70 o 
   6   4   0     7988.10     8228.32     92.37 o 
   7   4   0     3678.55     3183.04     42.28 o 
   8   4   0     4637.90     4618.36     57.81 o 
   9   4   0     3808.95     3716.49     49.69 o 
  10   4   0     1959.80     1995.61     44.37 o 
  11   4   0     1370.28     1340.52     36.16 o 
  12   4   0     1254.15     1251.90     45.27 o 
  13   4   0      691.13      698.27     34.58 o 
  14   4   0      453.04      435.56     29.11 o 
  15   4   0      303.37      336.57     38.48 o 
  16   4   0      244.83      248.69     27.25 o 
   1   5   0       20.70       14.82      3.57 o 
   2   5   0       13.17        4.25      3.71 o 
   3   5   0      285.96      295.96     10.91 o 
   4   5   0       72.91       72.01      8.33 o 
   5   5   0       90.04       90.02      7.93 o 
   6   5   0      318.34      371.84     13.48 o 
   7   5   0       12.94        1.47      5.15 o 
   8   5   0        4.15        0.95      5.32 o 
   9   5   0       16.88       17.61      6.56 o 
  10   5   0        8.18       -8.76      7.35 o 
  11   5   0       99.42      105.22     14.55 o 
  12   5   0        3.78       -3.01     11.73 o 
  13   5   0       16.67       -5.96     12.29 o 
  14   5   0        5.43       -6.35     13.48 o 
  15   5   0        1.71      -19.16     13.15 o 
  16   5   0        7.46       -3.41     15.49 o 
   0   6   0     8287.77     8086.97    166.02 o 
   1   6   0     3618.53     3963.78     48.59 o 
   2   6   0    11237.48    11145.36    139.06 o 
   3   6   0      703.50      792.97     19.54 o 
   4   6   0     5890.44     5545.95     93.04 o 
   5   6   0      707.76      654.07     20.61 o 
   6   6   0     4172.88     3714.37     67.61 o 
   7   6   0      551.14      515.61     21.80 o 
   8   6   0     2752.99     2325.21     49.52 o 
   9   6   0      513.27      463.53     17.49 o 
  10   6   0     1783.23     1783.41     44.44 o 
  11   6   0      146.78      130.63     15.27 o 
  12   6   0     1385.40     1403.67     51.11 o 
  13   6   0      196.32      205.89     24.84 o 
  14   6   0      609.46      689.50     37.77 o 
  15   6   0      112.55      114.75     22.58 o 
   1   7   0        0.52       -7.25      4.84 o 
   2   7   0      306.89      346.59     13.42 o 
   3   7   0       19.26       23.55     12.36 o 
   4   7   0        7.82       -5.47      5.13 o 
   5   7   0       44.52       27.54      7.22 o 
   6   7   0        4.06       -7.51      5.00 o 
   7   7   0        3.28       -4.54      6.12 o 
   8   7   0       49.25       56.38      9.36 o 
   9   7   0       45.81       48.98      9.77 o 
  10   7   0        0.29       -7.96      8.23 o 
  11   7   0        0.15      -10.01      9.46 o 
  12   7   0       25.53       11.69     16.17 o 
  13   7   0        0.00      -18.37     12.25 o 
  14   7   0        5.38      -16.71     14.30 o 
   0   8   0       20.00       61.56     17.93 o 
   1   8   0     8277.48     8024.96    225.12 o 
   2   8   0       38.09       81.84     11.06 o 
   3   8   0     6269.68     5906.51    115.52 o 
   4   8   0       18.34       78.38      9.27 o 
   5   8   0     4449.59     4135.88    143.07 o 
   6   8   0       22.30       55.09      9.20 o 
   7   8   0     4638.39     4964.52    140.73 o 
   8   8   0        2.02       24.17     10.12 o 
   9   8   0     2535.20     2682.25     55.21 o 
  10   8   0       30.26       71.83     13.34 o 
  11   8   0     1317.89     1312.36     60.00 o 
  12   8   0        0.34        7.05     13.58 o 
  13   8   0      638.00      649.90     37.44 o 
   1   9   0       39.26       30.55     12.79 o 
   2   9   0       98.87       78.44     15.65 o 
   3   9   0        3.29      -10.71      7.14 o 
   4   9   0        2.26       -9.22      7.63 o 
   5   9   0        0.65      -11.03      7.35 o 
   6   9   0        1.66      -10.25      6.83 o 
   7   9   0        0.12      -10.41      6.94 o 
   8   9   0       10.31        0.45      8.48 o 
   9   9   0        3.87       -2.16     10.09 o 
  10   9   0       17.13       16.49     15.47 o 
  11   9   0        3.99       10.49     11.76 o 
  12   9   0        1.17      -19.28     13.47 o 
   0  10   0     2853.54     2749.06    108.90 o 
   1  10   0      152.93      175.55     21.37 o 
   2  10   0     1991.07     1833.71     65.34 o 
   3  10   0      331.01      441.06     29.05 o 
   4  10   0     2556.00     2652.73     98.77 o 
   5  10   0       54.84       72.39     14.12 o 
   6  10   0     1629.40     1502.69     43.90 o 
   7  10   0      103.98      177.70     47.45 o 
   8  10   0     1328.13     1373.22     42.56 o 
   9  10   0       94.95      111.98     20.76 o 
  10  10   0      993.34      977.31     50.73 o 
   1  11   0       16.17        1.28     13.52 o 
   2  11   0        1.69      -17.44     11.63 o 
   3  11   0       54.93       80.40     18.72 o 
   4  11   0        5.17      -17.26     11.50 o 
   5  11   0        0.27      -18.46     12.31 o 
   6  11   0        3.25      -11.82      9.40 o 
   7  11   0        0.69      -13.97     10.38 o 
   8  11   0        1.27      -14.59      9.73 o 
   0  12   0      736.27      776.94     59.76 o 
   1  12   0      896.12     1073.97     51.60 o 
   2  12   0      625.51      648.09     41.67 o 
   3  12   0      661.29      731.90     41.00 o 
   4  12   0      421.52      411.29     31.67 o 
   5  12   0      567.05      669.70     39.79 o 
   2   0   1     3878.82     4100.00     72.76 o 
   4   0   1      548.68      599.96     18.38 o 
   6   0   1      669.24      683.32     22.41 o 
   8   0   1      210.54      196.58     38.66 o 
  10   0   1        2.36      -10.39      6.93 o 
  12   0   1       82.14      102.84     19.19 o 
  14   0   1        0.96      -11.09     10.89 o 
  16   0   1       20.59       45.53     24.74 o 
   0   1   1    23335.36    24051.83    565.43 o 
   1   1   1    15591.12    16434.88    479.82 o 
   2   1   1    36075.06    37760.02   2405.87 o 
   3   1   1     6091.04     6411.00     89.24 o 
   4   1   1     9736.71     9760.45    141.60 o 
   5   1   1     6184.52     6125.25     78.17 o 
   6   1   1     9448.95     9235.96    103.11 o 
   7   1   1     3885.58     3757.74     48.15 o 
   8   1   1     7718.28     7508.77     87.60 o 
   9   1   1     2319.62     2207.24     39.01 o 
  10   1   1     3788.88     3773.12     51.28 o 
  11   1   1     1051.10      943.25     19.30 o 
  12   1   1     2263.09     2385.58     40.36 o 
  13   1   1      765.83      858.35     25.04 o 
  14   1   1      717.15      739.79     24.35 o 
  15   1   1      341.74      386.59     22.31 o 
  16   1   1      561.50      692.10     29.25 o 
  17   1   1      128.57      141.49     22.74 o 
   1   2   1     3054.33     3175.22     41.91 o 
   2   2   1      181.36      167.11      6.38 o 
   3   2   1     2088.15     2412.28     29.84 o 
   4   2   1      179.31      184.31      5.92 o 
   5   2   1      114.78      122.58      5.81 o 
   6   2   1      565.33      605.50     12.39 o 
   7   2   1       51.05       59.83      4.97 o 
   8   2   1       73.03       58.27      7.58 o 
   9   2   1       71.48       89.39      9.03 o 
  10   2   1        1.31       -7.31      4.88 o 
  11   2   1        9.55       -4.57      5.66 o 
  12   2   1       63.79       73.47     10.97 o 
  13   2   1       25.47       11.92      9.01 o 
  14   2   1        1.35      -13.08      8.72 o 
  15   2   1        2.01      -13.91      9.27 o 
  16   2   1        0.67      -10.34     13.39 o 
  17   2   1        3.20       -4.29     14.09 o 
   0   3   1      320.58      288.65      9.39 o 
   1   3   1    18215.06    17185.80    226.98 o 
   2   3   1     3271.04     3246.10     45.34 o 
   3   3   1    20801.26    20210.62    239.83 o 
   4   3   1     1864.19     2011.31     27.23 o 
   5   3   1    12748.65    12590.29    135.39 o 
   6   3   1     1026.37     1011.40     18.57 o 
   7   3   1    14054.09    14660.94    157.17 o 
   8   3   1      456.61      471.78     12.67 o 
   9   3   1     5581.70     5435.67     76.44 o 
  10   3   1      252.78      261.35     13.41 o 
  11   3   1     3608.27     3778.65     55.37 o 
  12   3   1      165.72      185.32     13.61 o 
  13   3   1     1515.94     1575.93     53.06 o 
  14   3   1       37.29       43.75     16.13 o 
  15   3   1      690.78      722.28     37.79 o 
  16   3   1       26.52       31.74     16.71 o 
  17   3   1      344.98      397.71     31.93 o 
   1   4   1      180.27      189.01      5.72 o 
   2   4   1      591.62      614.39     14.64 o 
   3   4   1      306.41      338.39     11.17 o 
   4   4   1      103.92      103.40      7.36 o 
   5   4   1       67.58       65.32      4.98 o 
   6   4   1        5.08        0.06      3.47 o 
   7   4   1      109.71      119.03      7.14 o 
   8   4   1      112.13      127.91      7.85 o 
   9   4   1        7.11       11.30      6.51 o 
  10   4   1        8.62        1.01      8.36 o 
  11   4   1       24.52       31.24     11.03 o 
  12   4   1        2.41      -12.75      8.50 o 
  13   4   1       12.41      -17.45     14.23 o 
  14   4   1       10.59       -6.51     12.89 o 
  15   4   1        9.64      -11.30     14.34 o 
  16   4   1        2.03      -18.65     13.92 o 
   0   5   1    19401.77    18251.56    260.87 o 
   1   5   1      449.32      351.03     10.61 o 
   2   5   1    12588.87    12114.45    130.70 o 
   3   5   1      586.94      560.17     15.84 o 
   4   5   1    12446.99    12210.68    163.07 o 
   5   5   1      720.23      777.00     20.19 o 
   6   5   1     7744.36     7399.02    154.15 o 
   7   5   1      167.91      161.69     10.70 o 
   8   5   1     5001.25     4755.10     70.18 o 
   9   5   1      191.01      221.34     16.81 o 
  10   5   1     3048.07     2895.33     61.16 o 
  11   5   1       85.49       75.99     15.69 o 
  12   5   1     1597.28     1653.11     73.05 o 
  13   5   1       50.79       84.30     24.39 o 
  14   5   1     1032.35     1187.30    124.69 o 
  15   5   1       23.12       39.45     18.09 o 
  16   5   1      385.21      402.98     52.67 o 
   1   6   1       31.54       31.11      4.11 o 
   2   6   1       67.99       78.79      6.17 o 
   3   6   1      213.67      222.16      8.72 o 
   4   6   1       27.57       21.24      6.35 o 
   5   6   1        4.75       -8.47      5.73 o 
   6   6   1       82.36       70.58      8.74 o 
   7   6   1        5.85       -6.96      5.90 o 
   8   6   1        4.46       -2.55      6.05 o 
   9   6   1        2.65       -9.93      7.90 o 
  10   6   1       41.57       50.92     12.71 o 
  11   6   1       14.06      -11.89     10.31 o 
  12   6   1       34.26       53.13     14.05 o 
  13   6   1        3.15      -20.09     13.39 o 
  14   6   1        4.44      -10.51     13.27 o 
  15   6   1        0.12      -16.61     13.59 o 
   0   7   1     2331.91     2155.48     42.49 o 
   1   7   1     6821.37     6576.17     78.23 o 
   2   7   1     2053.89     1881.91     35.45 o 
   3   7   1     6441.78     6401.12     99.51 o 
   4   7   1     2210.65     2070.38     43.85 o 
   5   7   1     3385.18     3242.96    106.60 o 
   6   7   1     1443.32     1382.48     31.50 o 
   7   7   1     3002.51     2927.37     51.73 o 
   8   7   1      857.24      861.00     29.32 o 
   9   7   1     1839.92     1781.63     76.47 o 
  10   7   1      589.91      598.38     26.89 o 
  11   7   1     1266.66     1307.83     40.71 o 
  12   7   1      311.06      336.38     22.93 o 
  13   7   1      509.45      453.00     31.68 o 
  14   7   1      175.90      230.31     27.73 o 
   1   8   1        5.73       -0.76      6.74 o 
   2   8   1       50.44       51.88      8.20 o 
   3   8   1       14.31        3.60      6.79 o 
   4   8   1      121.25      113.34     11.20 o 
   5   8   1       25.09       24.22      7.86 o 
   6   8   1        9.58        1.77      7.34 o 
   7   8   1        4.84        2.93      7.36 o 
   8   8   1       27.29       14.39     10.14 o 
   9   8   1       23.15       25.17     11.30 o 
  10   8   1       20.89        7.42     11.24 o 
  11   8   1        1.27      -15.43     10.67 o 
  12   8   1        6.88       -5.64     11.48 o 
  13   8   1        4.50        7.74     14.97 o 
   0   9   1     1329.80     1407.66     70.61 o 
   1   9   1     2870.32     2735.85     58.77 o 
   2   9   1     1518.12     1493.22     40.33 o 
   3   9   1     1920.97     1741.41     45.71 o 
   4   9   1      804.72      745.99     34.47 o 
   5   9   1     2028.16     2024.86     47.49 o 
   6   9   1     1123.60     1199.18     53.78 o 
   7   9   1     1358.36     1332.01     34.14 o 
   8   9   1      862.19      933.28     34.12 o 
   9   9   1     1176.99     1252.57     40.14 o 
  10   9   1      363.48      295.67     26.83 o 
  11   9   1      499.49      509.12     34.41 o 
  12   9   1      243.05      206.23     21.67 o 
   1  10   1       17.81        3.71     12.97 o 
   2  10   1       32.98       16.61     10.72 o 
   3  10   1        8.12       -7.87      9.28 o 
   4  10   1        7.23      -12.44      8.29 o 
   5  10   1       13.10        3.55     10.40 o 
   6  10   1        0.81      -12.77      8.51 o 
   7  10   1        2.90       -9.10      9.48 o 
   8  10   1        1.13       -7.04     12.34 o 
   9  10   1        8.73       -1.40     10.85 o 
  10  10   1        0.21      -15.32     10.22 o 
   0  11   1     1798.75     1800.07     89.27 o 
   1  11   1      238.11      305.01     28.00 o 
   2  11   1     1937.30     1913.99     67.35 o 
   3  11   1      181.59      265.91     36.08 o 
   4  11   1     1397.68     1354.92     56.92 o 
   5  11   1      132.65      193.87     19.57 o 
   6  11   1     1077.57     1077.21     46.54 o 
   7  11   1       60.73       70.70     14.81 o 
   8  11   1      778.62      700.30     40.68 o 
   1  12   1       10.32        0.15     15.86 o 
   2  12   1        2.25      -18.13     12.09 o 
   3  12   1        2.13      -11.30     14.07 o 
   4  12   1        2.22       -6.24     13.61 o 
   5  12   1        3.13       -3.12     11.86 o 
   0   0   2    17144.07    17665.54    422.54 o 
   2   0   2     7905.31     8100.94    241.88 o 
   4   0   2    18150.62    19592.11   1247.41 o 
   6   0   2    10419.72    10655.05    309.25 o 
   8   0   2     7433.21     7695.83    191.42 o 
  10   0   2     5182.72     5316.94    173.00 o 
  12   0   2     2042.53     1985.34     63.64 o 
  14   0   2     1094.76     1131.19     43.33 o 
  16   0   2      442.74      484.38     36.28 o 
   1   1   2      552.05      599.36     18.53 o 
   2   1   2     3135.17     3549.98     83.97 o 
   3   1   2     1097.78     1245.13     20.54 o 
   4   1   2      139.25      157.24      8.90 o 
   5   1   2        1.83       -2.41      4.02 o 
   6   1   2      303.26      340.90     12.91 o 
   7   1   2       69.81       74.19      8.04 o 
   8   1   2       56.96       51.54      9.02 o 
   9   1   2       38.98       23.38      6.97 o 
  10   1   2       84.36       81.76     12.14 o 
  11   1   2       55.15       31.37      8.11 o 
  12   1   2        2.95       -9.28      6.19 o 
  13   1   2       11.29       -6.43      7.57 o 
  14   1   2        0.10      -12.02      8.01 o 
  15   1   2        4.51      -11.56      8.62 o 
  16   1   2        3.93       -4.39     11.91 o 
  17   1   2        4.07       -4.24     11.69 o 
   0   2   2     3179.76     3233.47     92.45 o 
   1   2   2    22962.59    23305.10    461.12 o 
   2   2   2     9005.46     9185.99    136.81 o 
   3   2   2    18154.55    19410.87    313.51 o 
   4   2   2     3492.83     3198.15     44.46 o 
   5   2   2    14342.05    15296.49    275.85 o 
   6   2   2     2672.95     2606.76     41.66 o 
   7   2   2     8738.00     8850.41    114.27 o 
   8   2   2     1810.76     1751.17     33.45 o 
   9   2   2     4370.20     4145.03     60.81 o 
  10   2   2      984.75      998.22     22.78 o 
  11   2   2     2531.01     2466.44     40.52 o 
  12   2   2      502.13      540.59     18.28 o 
  13   2   2     1577.97     1679.84     44.16 o 
  14   2   2      108.51      108.67     15.59 o 
  15   2   2      744.46      861.98     33.02 o 
  16   2   2      104.78      163.32     24.96 o 
   1   3   2      290.45      336.38      8.76 o 
   2   3   2     1095.38     1157.72     18.40 o 
   3   3   2      722.46      775.45     14.64 o 
   4   3   2      145.55      135.25      6.57 o 
   5   3   2      209.66      249.15     14.40 o 
   6   3   2       21.60       18.73      5.55 o 
   7   3   2        3.35        2.88      3.68 o 
   8   3   2       97.93       94.08      9.35 o 
   9   3   2       41.74       42.79      8.12 o 
  10   3   2        2.32       -9.00      6.00 o 
  11   3   2       40.76       39.97      8.09 o 
  12   3   2       36.82       34.53     10.02 o 
  13   3   2       16.20       10.86     11.49 o 
  14   3   2        4.50      -19.22     12.82 o 
  15   3   2        3.75      -18.46     14.78 o 
  16   3   2        0.16      -11.11     14.92 o 
   0   4   2    10090.51    10333.96    236.23 o 
   1   4   2     9156.80     8950.87     99.62 o 
   2   4   2     6681.16     6697.89     77.39 o 
   3   4   2     5538.14     5186.25     55.42 o 
   4   4   2     7903.72     7804.34     88.73 o 
   5   4   2     5499.97     5436.81    103.69 o 
   6   4   2     4548.78     4381.46     70.22 o 
   7   4   2     3148.91     3075.13     47.98 o 
   8   4   2     2409.33     2212.67     87.85 o 
   9   4   2     1855.71     1720.98     43.32 o 
  10   4   2     1763.43     1720.79     80.12 o 
  11   4   2      943.90      870.40     37.61 o 
  12   4   2      934.05      905.28     27.47 o 
  13   4   2      847.16      940.69     34.49 o 
  14   4   2      617.21      766.70     64.12 o 
  15   4   2      397.53      515.47     34.64 o 
  16   4   2      219.87      239.16     30.61 o 
   1   5   2      100.29      113.57      6.61 o 
   2   5   2       29.11       33.61      4.72 o 
   3   5   2       93.23      103.07      8.74 o 
   4   5   2       46.92       62.93      7.88 o 
   5   5   2       25.38       31.65      6.99 o 
   6   5   2       20.44       15.34      6.21 o 
   7   5   2       13.84        6.04      6.34 o 
   8   5   2       29.00       34.98     13.20 o 
   9   5   2        0.44      -13.85     11.74 o 
  10   5   2       23.90       16.28     10.35 o 
  11   5   2       32.97       11.49     11.61 o 
  12   5   2       14.05        6.56     12.06 o 
  13   5   2       19.47       15.33     13.13 o 
  14   5   2        0.34        0.56     14.30 o 
  15   5   2        0.28      -21.60     14.40 o 
   0   6   2     7137.81     6223.90    108.06 o 
   1   6   2     1900.16     1769.73     25.93 o 
   2   6   2     8358.09     7791.57     82.86 o 
   3   6   2     1424.84     1362.10     29.39 o 
   4   6   2     8966.05     9039.74    120.09 o 
   5   6   2     2383.82     2568.61     45.65 o 
   6   6   2     5675.68     5667.51    122.68 o 
   7   6   2      592.77      562.32     19.69 o 
   8   6   2     3265.12     3393.55     85.19 o 
   9   6   2     1046.26     1073.31     37.31 o 
  10   6   2     2194.31     2212.77     54.67 o 
  11   6   2      325.28      299.07     24.89 o 
  12   6   2     1100.38     1101.34     38.68 o 
  13   6   2      163.90      146.87     19.93 o 
  14   6   2      504.82      503.23     35.04 o 
  15   6   2       70.29       66.64     20.07 o 
   1   7   2        4.22        1.82      4.14 o 
   2   7   2       19.54       22.30      4.94 o 
   3   7   2       47.10       46.22      6.52 o 
   4   7   2       38.42       41.83      9.52 o 
   5   7   2      102.42      106.26     11.07 o 
   6   7   2       33.49       19.55      8.18 o 
   7   7   2        3.70       -8.77     17.89 o 
   8   7   2       43.85       38.39     12.31 o 
   9   7   2       26.21       14.54     11.19 o 
  10   7   2       17.21        7.50     11.19 o 
  11   7   2        6.10       -6.32     11.64 o 
  12   7   2        2.65      -11.79     10.79 o 
  13   7   2        2.45        4.37     12.51 o 
  14   7   2        0.40      -22.15     14.77 o 
   0   8   2      214.85      235.40     15.09 o 
   1   8   2     4210.39     4107.37     56.95 o 
   2   8   2       88.53      108.64     12.79 o 
   3   8   2     3502.38     3380.94     57.76 o 
   4   8   2        3.80        3.62      7.44 o 
   5   8   2     3156.53     3137.25     55.94 o 
   6   8   2      143.68      189.79     15.08 o 
   7   8   2     2165.69     2087.20     56.16 o 
   8   8   2       93.89       92.42     15.50 o 
   9   8   2     1527.62     1538.57     56.86 o 
  10   8   2        5.20       10.71     11.53 o 
  11   8   2      882.63      809.14     40.90 o 
  12   8   2       10.91       11.04     12.45 o 
  13   8   2      512.52      516.67     29.69 o 
   1   9   2        2.85      -10.45      7.18 o 
   2   9   2        3.10       -2.74      7.83 o 
   3   9   2        8.12        1.80      9.69 o 
   4   9   2       60.04       66.62     11.68 o 
   5   9   2       11.86      -13.92      9.28 o 
   6   9   2       13.28        4.20      8.89 o 
   7   9   2        3.02       -6.29      9.78 o 
   8   9   2       22.56       13.89     11.96 o 
   9   9   2        3.18       -6.53     10.14 o 
  10   9   2        5.97       -0.94     11.68 o 
  11   9   2        4.68       -7.30     11.66 o 
   0  10   2     2920.02     2945.40    118.07 o 
   1  10   2      601.08      602.65     27.48 o 
   2  10   2     1994.38     1996.45     51.16 o 
   3  10   2      416.21      420.36     23.74 o 
   4  10   2     1753.32     1817.86     49.35 o 
   5  10   2      273.68      269.99     21.33 o 
   6  10   2     1258.90     1337.22     56.18 o 
   7  10   2      232.69      225.68     26.20 o 
   8  10   2      895.15      881.89     35.45 o 
   9  10   2      133.03      167.20     20.46 o 
  10  10   2      571.48      571.35     30.64 o 
   1  11   2       26.03       12.44     14.42 o 
   2  11   2        0.29      -10.88      9.94 o 
   3  11   2        1.62      -13.01     10.18 o 
   4  11   2        0.94      -15.29     10.27 o 
   5  11   2       13.14        2.78     11.18 o 
   6  11   2        9.49       -0.27     11.32 o 
   7  11   2        7.50        4.76     14.22 o 
   0  12   2      443.50      429.31     46.22 o 
   1  12   2      473.91      426.69     32.88 o 
   2  12   2      481.20      505.76     35.84 o 
   3  12   2      655.09      736.43     54.69 o 
   4  12   2      355.72      365.90     25.89 o 
   2   0   3        4.96       -6.28      4.89 o 
   4   0   3      237.15      349.12     13.20 o 
   6   0   3      351.37      410.01     57.75 o 
   8   0   3        4.10      -17.73     11.90 o 
  10   0   3       39.24       20.42     12.25 o 
  12   0   3       48.98       19.36     12.88 o 
  14   0   3        0.75      -14.67      9.78 o 
  16   0   3        3.11      -12.56     13.40 o 
   0   1   3    10377.28    11044.89    277.12 o 
   1   1   3     3761.36     3793.58     77.41 o 
   2   1   3     9457.11     9786.46    357.30 o 
   3   1   3     5873.03     6300.53     94.08 o 
   4   1   3     7923.16     8155.77    135.36 o 
   5   1   3     4821.78     5260.05     71.09 o 
   6   1   3     8120.74     8124.58    188.10 o 
   7   1   3     2077.16     2034.54     37.52 o 
   8   1   3     4876.42     4926.51     76.23 o 
   9   1   3     1683.90     1759.61     43.48 o 
  10   1   3     2278.84     2204.24     42.87 o 
  11   1   3      885.88      878.81     23.20 o 
  12   1   3     1315.60     1314.98     29.58 o 
  13   1   3      391.17      380.55     17.17 o 
  14   1   3      690.52      702.01     32.53 o 
  15   1   3      162.30      156.73     18.74 o 
  16   1   3      280.11      291.57     18.54 o 
   1   2   3       43.97       45.18      8.42 o 
   2   2   3      334.60      344.30     13.84 o 
   3   2   3      219.07      236.57      9.89 o 
   4   2   3      655.74      773.44     17.76 o 
   5   2   3      341.38      428.69     20.45 o 
   6   2   3       80.90       82.14     12.34 o 
   7   2   3       35.13       39.63      9.36 o 
   8   2   3        6.72       -7.77      5.18 o 
   9   2   3       62.08       68.78     13.55 o 
  10   2   3       46.06       35.33      8.51 o 
  11   2   3        3.90       -7.88      6.83 o 
  12   2   3       58.34       65.84     10.71 o 
  13   2   3       14.69        3.63      8.63 o 
  14   2   3        5.83      -13.65     11.23 o 
  15   2   3        2.07       -3.08     14.74 o 
  16   2   3        2.93      -14.68     11.97 o 
   0   3   3      149.70      181.71     14.26 o 
   1   3   3    15878.38    16417.57    177.63 o 
   2   3   3     1688.90     1774.17     27.00 o 
   3   3   3    16148.47    16919.49    207.56 o 
   4   3   3      452.52      522.95     22.92 o 
   5   3   3     7835.85     7815.19    150.02 o 
   6   3   3      286.37      298.15     13.42 o 
   7   3   3     4948.18     4651.88    135.56 o 
   8   3   3      131.35      139.77     15.84 o 
   9   3   3     2522.61     2219.49     42.72 o 
  10   3   3       27.68       29.06      8.01 o 
  11   3   3     2328.46     2408.86     77.77 o 
  12   3   3      157.42      187.49     15.82 o 
  13   3   3     1272.45     1323.99     63.05 o 
  14   3   3       30.41       33.46     13.96 o 
  15   3   3      640.87      795.88     63.97 o 
  16   3   3       31.75       57.17     20.73 o 
   1   4   3       70.74       75.43      6.28 o 
   2   4   3       12.46       15.32      5.57 o 
   3   4   3      125.42      144.14      7.59 o 
   4   4   3      291.82      343.95     11.38 o 
   5   4   3      100.37       81.13      7.26 o 
   6   4   3       42.52       26.86      7.00 o 
   7   4   3        8.06       -9.25      7.11 o 
   8   4   3       14.78        0.23      8.87 o 
   9   4   3       21.04       13.45     10.04 o 
  10   4   3        9.93        0.40     10.71 o 
  11   4   3       59.75       83.70     15.78 o 
  12   4   3        7.28       -8.66      9.36 o 
  13   4   3       13.56        5.67     10.15 o 
  14   4   3        0.33      -17.29     11.53 o 
  15   4   3        2.32      -19.31     14.86 o 
   0   5   3     6730.40     6388.53    167.62 o 
   1   5   3      208.91      191.07      9.69 o 
   2   5   3     8912.41     8858.22    103.40 o 
   3   5   3      556.50      617.41     15.46 o 
   4   5   3     8421.93     8274.60    112.06 o 
   5   5   3      589.45      607.43     27.67 o 
   6   5   3     6146.04     6283.65    107.52 o 
   7   5   3       54.64       71.02     12.55 o 
   8   5   3     3814.42     3814.43     92.04 o 
   9   5   3      136.10      139.24     20.93 o 
  10   5   3     2187.97     2188.12     93.92 o 
  11   5   3       76.17       75.62     15.58 o 
  12   5   3     1332.13     1350.85     83.09 o 
  13   5   3       30.63       48.87     13.81 o 
  14   5   3      574.12      553.91     29.92 o 
  15   5   3       14.45       28.76     18.14 o 
   1   6   3        6.87        0.00      3.94 o 
   2   6   3       26.91       21.28      7.21 o 
   3   6   3        3.76       -3.01      5.98 o 
   4   6   3        1.81       -0.73      6.27 o 
   5   6   3       13.37        9.95      7.01 o 
   6   6   3      177.07      213.00     17.65 o 
   7   6   3        1.10      -12.11      9.17 o 
   8   6   3       11.33       -2.76     10.33 o 
   9   6   3        3.55      -14.63      9.75 o 
  10   6   3        9.95       -9.92     11.03 o 
  11   6   3        5.83      -16.60     11.07 o 
  12   6   3        9.23       -2.50     12.10 o 
  13   6   3        0.06      -18.05     12.03 o 
  14   6   3        2.53       -5.00     14.16 o 
   0   7   3     1161.37     1027.40     28.77 o 
   1   7   3     2896.94     2667.97     53.15 o 
   2   7   3     1550.69     1452.94     28.10 o 
   3   7   3     3287.00     3110.02     54.06 o 
   4   7   3     1171.21     1046.31     28.60 o 
   5   7   3     2357.75     2239.53     44.66 o 
   6   7   3     1152.81     1151.48     41.46 o 
   7   7   3     2895.39     3033.14     67.26 o 
   8   7   3      665.00      688.09     30.28 o 
   9   7   3     1124.27     1040.87     37.92 o 
  10   7   3      315.23      316.84     22.97 o 
  11   7   3      783.20      783.21     34.62 o 
  12   7   3      253.18      278.29     24.08 o 
  13   7   3      410.99      413.64     27.92 o 
   1   8   3       10.86        6.80      6.21 o 
   2   8   3        9.80       11.57      7.54 o 
   3   8   3       25.79       19.05      8.22 o 
   4   8   3       38.37       30.30      9.29 o 
   5   8   3       24.94       16.88      9.30 o 
   6   8   3       95.91       89.89     15.51 o 
   7   8   3        4.99      -13.35     10.32 o 
   8   8   3       15.76       12.68     11.89 o 
   9   8   3        0.41      -15.33     10.22 o 
  10   8   3        1.48       -8.49     11.84 o 
  11   8   3        2.37       -9.81     11.74 o 
  12   8   3        0.88      -19.56     13.04 o 
   0   9   3     1173.80     1176.66     69.31 o 
   1   9   3     2155.33     2025.10     65.11 o 
   2   9   3     1416.97     1523.22     43.09 o 
   3   9   3     1884.97     1846.78     41.69 o 
   4   9   3     1000.35     1018.22     30.47 o 
   5   9   3     1402.02     1334.92     35.25 o 
   6   9   3      482.90      404.18     24.15 o 
   7   9   3      836.68      740.86     32.50 o 
   8   9   3      304.52      269.47     29.51 o 
   9   9   3      619.85      630.04     31.53 o 
  10   9   3      265.37      265.73     25.18 o 
   1  10   3       16.96       18.28     15.62 o 
   2  10   3       14.82       17.70     14.75 o 
   3  10   3       11.91       16.28     11.23 o 
   4  10   3        7.01        5.10     10.13 o 
   5  10   3       20.96       15.16     11.98 o 
   6  10   3        0.48      -16.16     10.78 o 
   7  10   3        2.55      -16.88     11.25 o 
   8  10   3        3.86       -5.46     12.08 o 
   9  10   3        1.48      -18.68     12.45 o 
   0  11   3     1187.15     1049.38     69.68 o 
   1  11   3       80.36      105.63     22.03 o 
   2  11   3     1182.96     1110.78     50.40 o 
   3  11   3       48.58       60.94     18.36 o 
   4  11   3     1020.54     1047.96     38.97 o 
   5  11   3       74.74      109.77     22.01 o 
   6  11   3      850.87      858.57     63.55 o 
   0   0   4    15178.30    16693.41    414.15 o 
   2   0   4    10340.61    10972.79    279.61 o 
   4   0   4    13322.58    15197.83    395.65 o 
   6   0   4     7956.01     7951.38    175.38 o 
   8   0   4     5285.06     5252.51    176.67 o 
  10   0   4     3396.42     3524.98     86.54 o 
  12   0   4     1327.97     1272.39    141.41 o 
  14   0   4      790.66      810.31     32.83 o 
   1   1   4       24.27       17.42      6.70 o 
   2   1   4      127.42      155.92     12.17 o 
   3   1   4      155.29      159.51     10.62 o 
   4   1   4      137.66      141.50     12.59 o 
   5   1   4       17.06       19.55      5.48 o 
   6   1   4       61.68       47.56     15.46 o 
   7   1   4        1.41       -7.34      6.09 o 
   8   1   4       21.63        2.19      9.02 o 
   9   1   4        3.78       -6.66      7.58 o 
  10   1   4       52.32       63.80     12.01 o 
  11   1   4       60.13       77.25     12.56 o 
  12   1   4        5.41      -12.54      8.98 o 
  13   1   4        4.08       -9.40      8.49 o 
  14   1   4        0.40      -13.41      8.94 o 
  15   1   4        2.83      -10.63     10.00 o 
   0   2   4     1578.89     1758.20     68.62 o 
   1   2   4     9067.11     9579.19    185.08 o 
   2   2   4     1300.36     1404.23     35.73 o 
   3   2   4     7049.57     7246.80    113.39 o 
   4   2   4      316.63      292.99     12.83 o 
   5   2   4     6006.49     6043.00    108.78 o 
   6   2   4      692.83      734.50     21.99 o 
   7   2   4     3718.21     3511.97     57.85 o 
   8   2   4      426.57      466.32     38.18 o 
   9   2   4     2530.15     2468.31     50.54 o 
  10   2   4      125.51      118.34     11.72 o 
  11   2   4     1474.87     1425.87     46.23 o 
  12   2   4      166.87      186.06     14.93 o 
  13   2   4      857.68      880.67     29.63 o 
  14   2   4      105.85      104.47     14.46 o 
  15   2   4      410.62      447.55     27.11 o 
   1   3   4       63.97       69.15     12.90 o 
   2   3   4      223.67      230.26     14.05 o 
   3   3   4      172.45      182.64     16.50 o 
   4   3   4       73.53       88.90      8.78 o 
   5   3   4      146.73      156.46     10.76 o 
   6   3   4        5.78       -0.48      7.28 o 
   7   3   4        6.05        1.04      9.96 o 
   8   3   4        2.89      -10.86      7.24 o 
   9   3   4       16.95        1.38      8.08 o 
  10   3   4       29.74       19.87     10.32 o 
  11   3   4        0.61      -12.75      8.50 o 
  12   3   4       14.63        0.14     10.41 o 
  13   3   4        1.02      -14.60      9.73 o 
  14   3   4        1.49      -14.99      9.99 o 
  15   3   4        1.10      -12.02     12.54 o 
   0   4   4     4855.25     4930.13    101.16 o 
   1   4   4     3197.73     3009.52     44.50 o 
   2   4   4     3944.27     3785.63     69.19 o 
   3   4   4     3750.00     3836.49     78.12 o 
   4   4   4     3823.49     3890.92     79.58 o 
   5   4   4     3352.32     3507.46     56.83 o 
   6   4   4     2055.53     2067.73     77.61 o 
   7   4   4     1251.27     1257.33     38.15 o 
   8   4   4     1361.44     1281.23     56.93 o 
   9   4   4     1456.43     1617.95     77.61 o 
  10   4   4     1061.52     1152.44     39.45 o 
  11   4   4      742.45      761.84     57.85 o 
  12   4   4      523.08      479.11     22.86 o 
  13   4   4      300.66      340.41     30.93 o 
  14   4   4      298.47      315.89     21.52 o 
   1   5   4        0.31       -6.54      4.36 o 
   2   5   4        7.16       11.67      6.93 o 
   3   5   4       10.03        8.73      7.08 o 
   4   5   4       37.17       39.53      8.61 o 
   5   5   4      119.12      136.96     15.40 o 
   6   5   4      117.44      149.71     20.91 o 
   7   5   4        2.96       -4.57      9.60 o 
   8   5   4       76.69       96.16     17.36 o 
   9   5   4       25.86       20.28     12.84 o 
  10   5   4       29.15       22.82     19.13 o 
  11   5   4        3.78      -17.76     11.84 o 
  12   5   4        9.16        3.40     10.15 o 
  13   5   4        0.13      -15.17     10.12 o 
  14   5   4        2.94      -15.94     10.63 o 
   0   6   4     3990.69     4083.24    103.22 o 
   1   6   4      590.43      574.08     20.08 o 
   2   6   4     3007.43     2901.34     61.80 o 
   3   6   4      465.15      373.57     17.41 o 
   4   6   4     2594.44     2465.93     51.14 o 
   5   6   4      776.58      783.84     30.18 o 
   6   6   4     2743.17     2744.78     80.70 o 
   7   6   4      398.92      375.43     23.58 o 
   8   6   4     1856.58     1940.03     77.96 o 
   9   6   4      321.14      326.12     23.64 o 
  10   6   4      922.57      929.95     37.66 o 
  11   6   4      116.01      101.81     20.77 o 
  12   6   4      571.34      624.66     39.34 o 
  13   6   4       97.50       62.41     18.26 o 
   1   7   4        7.28       -2.93      6.18 o 
   2   7   4        2.19       -8.33      5.55 o 
   3   7   4        6.20        3.56      7.82 o 
   4   7   4       26.06       35.87      9.70 o 
   5   7   4       43.08       69.78     13.53 o 
   6   7   4       36.75       37.56     13.31 o 
   7   7   4       11.98       -5.00     11.99 o 
   8   7   4       11.32       -1.65     13.83 o 
   9   7   4        4.28      -16.61     11.80 o 
  10   7   4        0.35      -12.22     12.56 o 
  11   7   4        5.23      -13.39     13.12 o 
  12   7   4        2.14       -2.36     14.09 o 
   0   8   4      135.51      113.89     27.81 o 
   1   8   4     3423.78     3316.83     58.49 o 
   2   8   4      198.94      194.11     16.73 o 
   3   8   4     3369.92     3310.77     59.95 o 
   4   8   4      132.65      137.98     21.68 o 
   5   8   4     2325.13     2240.30     75.48 o 
   6   8   4       33.50       34.32     13.30 o 
   7   8   4     1509.49     1535.56     89.10 o 
   8   8   4        6.18       16.75     13.44 o 
   9   8   4     1007.16      960.10     39.33 o 
  10   8   4       12.58        7.94     13.81 o 
  11   8   4      675.84      770.25     37.59 o 
   1   9   4        6.98        0.62      9.79 o 
   2   9   4       11.83        7.55     11.44 o 
   3   9   4       28.34       45.67     11.18 o 
   4   9   4       29.56       17.02      9.93 o 
   5   9   4        2.61       -6.61     10.96 o 
   6   9   4        6.47        6.34     11.99 o 
   7   9   4        1.23       -7.47     12.30 o 
   8   9   4        1.50      -14.78     12.14 o 
   9   9   4        0.16      -20.04     13.36 o 
   0  10   4     1433.51     1373.14     78.56 o 
   1  10   4      126.34      150.20     24.66 o 
   2  10   4     1186.56     1075.42     49.09 o 
   3  10   4      106.01      107.41     22.55 o 
   4  10   4     1186.95     1086.37     76.49 o 
   5  10   4      108.80      144.50     20.01 o 
   6  10   4      812.91      727.56     33.87 o 
   7  10   4      137.90      181.83     22.09 o 
   1  11   4        1.64       -0.27     15.27 o 
   2  11   4        0.51       -8.35     15.75 o 
   3  11   4        4.10        6.38     15.79 o 
   2   0   5       19.71        8.74     24.91 o 
   4   0   5      153.66      165.08     14.20 o 
   6   0   5       20.38       12.36     12.38 o 
   8   0   5        7.22        4.68     17.77 o 
  10   0   5       57.46       96.44     25.02 o 
  12   0   5       24.04       33.89     17.31 o 
  14   0   5        2.75      -15.60     15.62 o 
   0   1   5     4738.73     5051.36    176.97 o 
   1   1   5     1866.90     1925.59     37.82 o 
   2   1   5     5502.49     5914.23     97.76 o 
   3   1   5     1789.08     1831.50     32.64 o 
   4   1   5     3534.02     3745.74     54.12 o 
   5   1   5     1382.65     1340.97     31.88 o 
   6   1   5     2553.32     2562.98     48.37 o 
   7   1   5      919.34      895.78     42.87 o 
   8   1   5     1664.30     1659.33     38.39 o 
   9   1   5      752.24      750.81     25.55 o 
  10   1   5     1001.83      986.73     30.73 o 
  11   1   5      411.43      408.68     20.71 o 
  12   1   5      677.17      701.60     26.69 o 
  13   1   5      196.63      221.01     22.82 o 
  14   1   5      292.62      310.51     19.84 o 
   1   2   5       26.59        4.80     10.01 o 
   2   2   5      107.96      106.92     16.72 o 
   3   2   5       65.21       72.58     11.35 o 
   4   2   5       49.23       43.06      8.85 o 
   5   2   5        4.22       -4.83      6.67 o 
   6   2   5        2.16      -10.77      7.35 o 
   7   2   5       15.28       14.72     10.51 o 
   8   2   5       17.15       -5.26      8.94 o 
   9   2   5        5.29       -9.86      7.95 o 
  10   2   5       14.46       -2.16      9.61 o 
  11   2   5        3.29      -12.35      8.23 o 
  12   2   5        1.75      -13.71      9.14 o 
  13   2   5        2.04      -15.21     10.14 o 
  14   2   5        1.37       -9.31     11.09 o 
   0   3   5      433.49      448.73     36.53 o 
   1   3   5     4921.25     5036.74    109.40 o 
   2   3   5      633.15      674.31     25.80 o 
   3   3   5     4297.09     4409.09     79.55 o 
   4   3   5      169.11      134.40     14.81 o 
   5   3   5     3008.87     3084.02     97.45 o 
   6   3   5      370.86      369.75     25.85 o 
   7   3   5     3524.14     3739.32     86.41 o 
   8   3   5      259.08      284.59     17.01 o 
   9   3   5     1680.07     1653.80     56.98 o 
  10   3   5       89.85       80.76     13.74 o 
  11   3   5     1020.86     1093.06     57.16 o 
  12   3   5       59.07       56.71     13.69 o 
  13   3   5      494.06      474.90     24.13 o 
   1   4   5        4.99       -5.19      6.69 o 
   2   4   5       19.22       13.47      8.86 o 
   3   4   5       14.15        9.52      8.20 o 
   4   4   5       72.43       78.09     10.97 o 
   5   4   5      116.77      142.00     17.37 o 
   6   4   5       35.42       30.35     13.16 o 
   7   4   5        6.41       -9.63     12.48 o 
   8   4   5       20.32       10.52     12.64 o 
   9   4   5       23.61       26.27     13.44 o 
  10   4   5        6.23       -8.93     10.25 o 
  11   4   5        6.41      -14.85      9.90 o 
  12   4   5        4.22      -15.27     10.18 o 
  13   4   5        3.50      -10.16     11.19 o 
   0   5   5     3620.55     3543.67     84.50 o 
   1   5   5      253.09      312.33     24.44 o 
   2   5   5     3546.87     3512.19     69.92 o 
   3   5   5       55.27       62.93     11.42 o 
   4   5   5     3014.19     3046.83    136.33 o 
   5   5   5      132.42      139.95     17.30 o 
   6   5   5     1937.40     1819.83    113.82 o 
   7   5   5      280.34      326.90     23.56 o 
   8   5   5     1485.21     1536.02     79.66 o 
   9   5   5       94.99      158.36     20.59 o 
  10   5   5     1076.21     1178.57     70.42 o 
  11   5   5       21.59       27.81     11.30 o 
  12   5   5      557.34      575.62     30.74 o 
   1   6   5        3.02        1.30      7.49 o 
   2   6   5        6.06       -5.58      7.79 o 
   3   6   5        1.64      -11.56      7.71 o 
   4   6   5       31.85        6.44     10.39 o 
   5   6   5       18.75       -1.98     10.75 o 
   6   6   5       28.94       26.08     13.25 o 
   7   6   5        2.89        6.47     11.62 o 
   8   6   5       46.08       57.85     16.67 o 
   9   6   5        9.59       -5.45     13.15 o 
  10   6   5        3.28      -19.62     13.08 o 
  11   6   5        2.95      -20.01     13.34 o 
   0   7   5      743.80      704.25     35.62 o 
   1   7   5     2218.88     2179.37     45.44 o 
   2   7   5      989.02      979.17     29.50 o 
   3   7   5     1897.51     1876.57     42.55 o 
   4   7   5      658.57      631.99     29.10 o 
   5   7   5     1305.30     1209.28     40.98 o 
   6   7   5      344.50      348.45     29.31 o 
   7   7   5     1065.65     1006.00     55.20 o 
   8   7   5      257.83      302.75     25.75 o 
   9   7   5      544.38      487.51     38.10 o 
  10   7   5      230.00      300.39     28.52 o 
   1   8   5       24.09       19.52      9.35 o 
   2   8   5        3.18      -11.40      8.17 o 
   3   8   5       19.31       24.69      9.97 o 
   4   8   5       15.90       15.83     13.00 o 
   5   8   5        5.94       -4.51     11.42 o 
   6   8   5        2.19       -9.52     11.59 o 
   7   8   5        0.27       -4.51     13.97 o 
   8   8   5        3.59      -13.08     14.19 o 
   9   8   5        0.66      -19.32     14.09 o 
   0   9   5      419.52      303.93     40.62 o 
   1   9   5      862.56      789.08     32.86 o 
   2   9   5      444.55      366.87     24.06 o 
   3   9   5      689.38      635.03     37.62 o 
   4   9   5      416.67      366.25     31.84 o 
   5   9   5      757.06      790.49     34.79 o 
   6   9   5      365.34      363.95     26.19 o 
   7   9   5      442.58      444.20     29.14 o 
   1  10   5        0.35      -16.00     14.52 o 
   2  10   5        2.59       -7.78     14.64 o 
   3  10   5        0.23      -13.99     25.48 o 
   4  10   5        0.77      -15.31     23.63 o 
   0   0   6     4127.21     4423.37    143.54 o 
   2   0   6     3310.18     3525.19    165.35 o 
   4   0   6     2978.70     3233.12     82.57 o 
   6   0   6     1524.28     1534.12     53.13 o 
   8   0   6     1034.05      977.20     43.80 o 
  10   0   6      859.49      949.10     44.47 o 
  12   0   6      459.42      470.22     53.22 o 
   1   1   6       26.71       17.74      8.70 o 
   2   1   6        8.19      -10.85      7.23 o 
   3   1   6        9.55       -5.37      6.69 o 
   4   1   6       44.86       50.03     11.66 o 
   5   1   6       35.77       29.21      9.94 o 
   6   1   6        0.56      -10.90      7.27 o 
   7   1   6        0.26      -12.16      8.11 o 
   8   1   6       15.62       17.25     10.53 o 
   9   1   6        9.64       -1.40      9.97 o 
  10   1   6        1.96      -14.17      9.45 o 
  11   1   6        2.63      -15.30     10.20 o 
  12   1   6        1.97      -14.97     10.16 o 
   0   2   6      472.12      475.32     53.29 o 
   1   2   6     3026.17     3086.40    140.89 o 
   2   2   6      699.17      758.49     30.76 o 
   3   2   6     2303.15     2278.87     83.37 o 
   4   2   6      465.46      469.47     20.40 o 
   5   2   6     2146.42     2240.85     63.52 o 
   6   2   6      473.21      484.13     21.65 o 
   7   2   6     1723.10     1882.82     53.78 o 
   8   2   6      290.29      299.68     18.91 o 
   9   2   6     1125.55     1218.34     34.99 o 
  10   2   6      133.60      134.88     16.33 o 
  11   2   6      563.20      528.14     29.37 o 
  12   2   6       97.58      124.64     17.47 o 
   1   3   6        1.11      -15.34     10.23 o 
   2   3   6       27.79       22.40     10.92 o 
   3   3   6        5.88       -2.61     11.08 o 
   4   3   6        7.90       -6.41      7.15 o 
   5   3   6        7.46       -4.44      8.13 o 
   6   3   6        2.75      -13.26      8.84 o 
   7   3   6        3.41      -11.93      8.67 o 
   8   3   6        5.65       -5.59     10.61 o 
   9   3   6        7.88       -0.69     10.16 o 
  10   3   6        6.82      -15.45     10.30 o 
  11   3   6        1.27      -15.53     10.35 o 
  12   3   6        1.12      -15.96     10.64 o 
   0   4   6     1621.37     1666.14     79.10 o 
   1   4   6     1362.23     1490.52     53.30 o 
   2   4   6     1044.29      974.65     33.32 o 
   3   4   6     1003.58      943.93     42.14 o 
   4   4   6     1147.52     1178.11     47.86 o 
   5   4   6     1051.55     1165.44     39.73 o 
   6   4   6      863.88      817.54     51.99 o 
   7   4   6      698.62      684.91     40.68 o 
   8   4   6      723.14      728.81     51.10 o 
   9   4   6      598.74      676.51     52.53 o 
  10   4   6      484.34      512.32     25.50 o 
  11   4   6      270.66      315.65     22.87 o 
   1   5   6        2.31      -13.55      9.03 o 
   2   5   6       16.12       -2.19      8.96 o 
   3   5   6       28.81       14.59     12.07 o 
   4   5   6        8.35       -7.60     11.15 o 
   5   5   6       26.25       19.21     12.60 o 
   6   5   6       21.98       22.98     13.90 o 
   7   5   6        2.14       -8.83     11.86 o 
   8   5   6        6.79        7.68     14.78 o 
   9   5   6       15.95       15.83     11.74 o 
  10   5   6        3.53       -1.13     12.11 o 
   0   6   6     2285.78     2422.64     70.35 o 
   1   6   6      547.80      519.12     22.89 o 
   2   6   6     1774.78     1771.05     48.87 o 
   3   6   6      411.19      347.85     29.52 o 
   4   6   6     1337.06     1334.23     62.85 o 
   5   6   6      379.54      418.33     26.12 o 
   6   6   6      903.84      820.70     53.80 o 
   7   6   6      114.85       84.04     18.46 o 
   8   6   6      653.84      671.40     41.20 o 
   9   6   6      152.46      169.71     23.07 o 
   1   7   6        9.39       -3.52      9.79 o 
   2   7   6        5.78        8.80      9.67 o 
   3   7   6        0.89      -21.72     14.48 o 
   4   7   6        7.20      -19.76     13.17 o 
   5   7   6        2.21      -14.56     12.08 o 
   6   7   6       24.91       35.57     16.29 o 
   7   7   6        6.21      -11.18     13.11 o 
   8   7   6        0.58       -8.69     14.02 o 
   0   8   6       54.95       43.74     18.87 o 
   1   8   6      911.56      778.87     28.17 o 
   2   8   6       60.92       27.06     15.34 o 
   3   8   6      888.23      853.73     34.01 o 
   4   8   6       49.93       15.73     17.20 o 
   5   8   6      778.32      743.97     43.21 o 
   6   8   6       56.42       43.05     17.07 o 
   1   9   6        1.05       -8.03     12.04 o 
   2   9   6        1.43       -3.56     14.93 o 
   2   0   7        0.08      -15.88     10.59 o 
   4   0   7       36.35       34.38     14.87 o 
   6   0   7       39.27       37.84     34.60 o 
   8   0   7        4.78       -7.05     15.21 o 
  10   0   7        0.30      -22.88     15.38 o 
   0   1   7     1169.11     1197.15    118.46 o 
   1   1   7      762.22      809.84     26.42 o 
   2   1   7     1133.68     1125.39     31.17 o 
   3   1   7      553.27      541.75     22.23 o 
   4   1   7      981.60     1035.15     31.04 o 
   5   1   7      412.50      450.72     21.67 o 
   6   1   7      888.72      936.38     30.97 o 
   7   1   7      281.15      276.59     20.01 o 
   8   1   7      583.17      629.56     37.90 o 
   9   1   7      188.08      219.55     19.47 o 
  10   1   7      302.67      306.94     22.45 o 
   1   2   7        9.33       -8.03      8.32 o 
   2   2   7       35.36       23.64      9.84 o 
   3   2   7        4.25      -15.39     10.26 o 
   4   2   7        0.21      -12.43      8.28 o 
   5   2   7        6.16      -14.09      9.39 o 
   6   2   7        1.04      -13.69      9.13 o 
   7   2   7        1.91       -9.39      9.63 o 
   8   2   7        0.48      -14.81      9.87 o 
   9   2   7        9.13       -5.89     13.23 o 
  10   2   7        2.67        1.77     13.62 o 
   0   3   7        6.91       -4.68     10.40 o 
   1   3   7     1368.73     1194.89    115.32 o 
   2   3   7       98.49       95.81     11.93 o 
   3   3   7     1575.12     1581.15    148.69 o 
   4   3   7       35.16       27.51     10.59 o 
   5   3   7     1132.20     1169.05     64.85 o 
   6   3   7       27.31       19.15     13.28 o 
   7   3   7      914.14      988.85     59.27 o 
   8   3   7       29.85       19.78     14.28 o 
   9   3   7      583.28      595.10     32.10 o 
   1   4   7       15.69        5.72     12.14 o 
   2   4   7        8.48       -1.10     15.32 o 
   3   4   7       12.04       13.28     16.94 o 
   4   4   7        0.35      -14.38      9.59 o 
   5   4   7        1.36      -15.34     10.22 o 
   6   4   7        2.94      -12.08      9.50 o 
   7   4   7        0.04      -13.76      9.62 o 
   8   4   7        1.47      -11.29     10.74 o 
   9   4   7        4.32      -11.61     11.49 o 
   0   5   7     1556.17     1588.83     56.33 o 
   1   5   7      139.16      140.77     18.60 o 
   2   5   7     1328.80     1377.42     54.50 o 
   3   5   7       86.84       71.24     34.95 o 
   4   5   7      923.64     1001.08     57.61 o 
   5   5   7       49.02       40.16     16.12 o 
   6   5   7      798.95      875.60     80.16 o 
   7   5   7       15.83       10.53     11.18 o 
   1   6   7        0.02        0.11     11.30 o 
   2   6   7        4.37       -0.26     14.83 o 
   3   6   7        0.75       -5.84     19.54 o 
   4   6   7        6.92       -2.24     16.33 o 
   5   6   7        8.74       -8.69     17.21 o 
   6   6   7        5.08       -7.03     14.53 o 
   0   7   7      232.40      200.40     26.60 o 
   1   7   7      511.66      448.48     27.02 o 
   2   7   7      252.81      258.88     23.96 o 
   3   7   7      580.66      559.99     49.01 o 
   4   7   7      165.09      138.87     26.41 o 
   0   0   8     1133.43     1157.50     66.63 o 
   2   0   8      776.46      725.60     56.85 o 
   4   0   8      885.10      897.95     42.78 o 
   6   0   8      736.03      825.35     43.37 o 
   1   1   8        9.65        8.12     15.09 o 
   2   1   8        3.16      -14.60      9.73 o 
   3   1   8        1.59       -4.31     11.23 o 
   4   1   8        1.40       -5.44      9.42 o 
   5   1   8        7.30        4.01     11.53 o 
   6   1   8        5.35      -15.83     10.55 o 
   7   1   8        1.21      -16.36     10.90 o 
   0   2   8       56.84       60.73     17.66 o 
   1   2   8      728.31      684.26     33.13 o 
   2   2   8      100.01      111.15     16.76 o 
   3   2   8      761.79      749.35     26.84 o 
   4   2   8      113.34      121.63     15.77 o 
   5   2   8      572.15      562.65     25.25 o 
   6   2   8       84.34       90.98     15.80 o 
   1   3   8        3.13      -10.95      7.30 o 
   2   3   8        3.20      -12.54     10.02 o 
   3   3   8        2.98      -13.27      8.85 o 
   4   3   8        0.71      -10.91      9.35 o 
   5   3   8        0.62      -16.58     11.06 o 
   0   4   8      477.35      408.53     58.76 o 
   1   4   8      448.89      374.12     32.23 o 
   2   4   8      373.46      277.45     20.05 o 
   3   4   8      272.51      233.88     33.57 o 
   4   4   8      300.01      258.53     30.87 o 
   1   5   8        1.24        2.68     15.49 o 
                                                 
